# Supplementary material for: Impact of Persistent Endocrine-Disrupting Chemicals on Human Nuclear Receptors: Insights from In Silico and Experimental Characterization
Source: Int J Mol Sci. 2025 Mar 21;26(7):2879. doi: 10.3390/ijms26072879 (PMC11988381; doi:10.3390/ijms26072879)
Supplement: Supplementary file 1 [file ijms-26-02879-s001.zip]

Archive with 14 entries (14 files):
- Suppl. Tables-Figures/EDC_PDBQT_Database.zip
- Suppl. Tables-Figures/Supplemental Tables.xlsx
- Suppl. Tables-Figures/Supplementary Figures.pdf
- Supplementary Codes/Supplementary_Code_1.py
- Supplementary Codes/Supplementary_Code_10.py
- Supplementary Codes/Supplementary_Code_11.py
- Supplementary Codes/Supplementary_Code_2.py
- Supplementary Codes/Supplementary_Code_3.py
- Supplementary Codes/Supplementary_Code_4.py
- Supplementary Codes/Supplementary_Code_5.py
- Supplementary Codes/Supplementary_Code_6.py
- Supplementary Codes/Supplementary_Code_7.py
- Supplementary Codes/Supplementary_Code_8.py
- Supplementary Codes/Supplementary_Code_9.py
