# Supplementary material for: Impact of Persistent Endocrine-Disrupting Chemicals on Human Nuclear Receptors: Insights from In Silico and Experimental Characterization
Source: Int J Mol Sci. 2025 Mar 21;26(7):2879. doi: 10.3390/ijms26072879 (PMC11988381; doi:10.3390/ijms26072879)
Supplement: Supplementary file 1 [file ijms-26-02879-s001.zip › Suppl. Tables-Figures/Supplemental Tables.xlsx]

## Sheet: Table S1
Supplementary Table S1. The grid box parameters and center coordinates prepared within AutoDockTools for each nuclear receptor docking procedure. All docking dimensions were targeted for the orthosteric site of each nuclear receptor.
Receptor	Grid Box Parameters (x, y, z)	Center Coordinates (x, y, z)	PDB ID
PXR	32, 28, 28	32.327, 14.28, 24.871	5X0R
CAR	30, 30, 30	18.670, 28.425, 81.664	1XNX
PPARδ	24, 20, 30	16.044, -1.543, 41.067	2B50
PPARα	20, 26, 36	12.001, 6.088, -7.659	6KAX
PPARγ	22, 28, 22	30.671, 22.406, 72.642	3ET3
RORγt	58 26 32	4.674 -25.742 15.003	6O3Z
AR	30, 30, 30	27.457, 2.568, 5.486	2PIV

## Sheet: Table S2
Supplementary Table S2. The key functional group frequency for PFAS for each NR. Each number denotes the frequency of that functional group found to bind to that NR.
Functional Groups	CAR	PXR	PPARa	PPARy	PPARd	AR
Alcohol	3240	3218	3215	2740	3142	3201
Aldehyde	141	141	141	126	140	140
Alkene	2037	2042	2038	1962	1991	2023
Alkyne	107	107	107	107	103	107
Amide	862	864	861	817	846	852
Amine	1261	1264	1263	1171	1244	1248
Anhydride	26	26	26	26	25	26
Carbamate	63	63	63	63	61	63
Carboxylic Acid	1085	1086	1086	863	1072	1066
Disulfide	42	42	42	41	41	42
Ester	1215	1219	1217	1169	1190	1200
Ether	3404	3412	3407	3332	3336	3375
Halide	12978	12967	12966	12263	12727	12857
Isocyanate	29	29	29	29	29	29
Ketone	4287	4296	4292	3923	4226	4241
Nitrile	270	270	270	269	265	262
Phenyl	3475	3479	3478	3462	3415	3448
Sulfide	804	804	804	707	791	794
Sulfinate Ester	9	9	9	9	9	9
Sulfonamide	835	837	839	651	830	830
Sulfonate Ester	189	162	162	183	161	189
Sulfone	1785	1788	1791	1480	1771	1767
Sulfonic Acid	441	415	414	314	414	436
Sulfoxide	144	145	145	120	141	140
Thioketone	27	27	27	27	27	27
Thiol	65	65	65	65	65	64
Urea	64	64	64	64	62	64

## Sheet: Table S3
Supplementary Table S3. The docking scores for PFAS studied are shown for all receptors in this study
CASRN	CAR	PXR	AR	PPARa	PPARy	PPARd	RORyt
548470-06-0	-8.7	-13.6	-8.1	-13.4	-10.4	-13	-9.4
547748-28-7	-9.1	-11.2	-7.4	-13	-11.1	-11.7	-10.2
21674-38-4	-9.1	-11.4	-6.1	-12.8	-10.4	-14.1	-8.9
NOCAS_1027003	-7.7	-12	-7.2	-12.5	-11.2	-12.9	-12.5
1075687-38-5	-7.9	-11.4	-6.9	-12.2	-12	-12.3	-10.6
151707-03-8	-8.9	-11.6	-8	-12.1	-11.7	-12.3	-11
25761-65-3	-8.9	-11.6	-7.7	-12.1	-10.2	-13.3	-10.8
61798-68-3	-8.7	-11.6	-7	-12.1	-11.3	-12.6	-12.1
464-34-6	-9.2	-10.4	-6.2	-12.1	-10.9	-12.2	-9.6
NOCAS_1035154	-10.9	-11.4	-9.5	-12	#N/A	-12.3	-12.1
NOCAS_1026885	-7.6	-13	-5.1	-12	-12.2	-12.5	-12.9
55987-23-0	-9.3	-10.9	-7.6	-11.9	-11.9	-11.7	-12.3
160248-96-4	-7.9	-11.3	-7.5	-11.9	-11.4	-11.7	-8.6
NOCAS_1035147	-11.2	-11.4	-9.8	-11.8	#N/A	-12	-11.8
548455-52-3	-7.7	-11.2	-7.6	-11.8	-10.9	-12.4	-9.8
916770-15-5	-9.6	-9.8	-10.2	-11.7	-10.3	-10.3	-10.1
4314-47-0	-11.5	-11.2	-10.1	-11.7	-11.3	-12	-12.2
1555-24-4	-11.5	-11.6	-9.7	-11.7	-11.5	-11.9	-11.6
548478-86-0	-6.3	-11.1	-5.9	-11.7	-10	-12.7	-11.6
305849-27-8	-10.4	-11.6	-11.7	-11.6	-11.2	-11.7	-12.8
57338-64-4	-10.6	-10.8	-10.6	-11.6	-10.5	-11	-11.4
NOCAS_1035142	-11.5	-11	-10.2	-11.6	#N/A	-11.6	-11
NOCAS_1035206	-12	-11	-9.5	-11.6	#N/A	-11.6	-11.8
NOCAS_1035822	-11.8	-11.4	-9.2	-11.6	#N/A	-12.1	-11.4
240121-57-7	-10.2	-10.1	-9.1	-11.6	-10.6	-11.2	-11.6
54862-46-3	-9.1	-10.4	-9	-11.6	-10.3	-11.7	-9.6
165325-62-2	-9.5	-10	-8.3	-11.6	-10.5	-11.8	-6.2
29680-98-6	-9.7	-10.7	-9.9	-11.5	-10.6	-10.6	-10.9
NOCAS_1035823	-12.2	-10.6	-8	-11.5	#N/A	-12	-12.2
195324-93-7	-8.2	-9.8	-5.5	-11.5	-10.4	-11.1	-7.1
146304-71-4	-10.5	-12.6	-11.6	-11.4	-10.2	-12.9	-12.3
234096-30-1	-9.2	-10.5	-10.1	-11.4	-10.5	-11.6	-11
NOCAS_1026642	-10.9	-10.5	-9.1	-11.4	-10.2	-11.8	-12.1
234449-42-4	-9.6	-11.5	-9.1	-11.4	-11.5	-11.6	-11.3
151707-04-9	-9.5	-11.5	-8.3	-11.4	-12.1	-12.1	-12.5
1766-41-2	-8.6	-10.8	-7.9	-11.4	-10.1	-12.2	-11.4
NOCAS_1034797	-11.3	-10.4	-7.6	-11.4	-10.1	-11	-11.2
862589-19-3	-7.9	-10.9	-6.9	-11.4	-9.5	-13.1	-11.5
864149-62-2	-9.5	-11.4	-6.3	-11.4	-11.5	-12.2	-11
934166-50-4	-9.7	-10.7	-10.5	-11.3	-10.4	-11.8	-10.9
1543-55-1	-10.4	-11.1	-10	-11.3	-10.6	-11.2	-10.7
170004-70-3	-9	-10.3	-9.8	-11.3	-10.3	-10.3	-10.4
110262-36-7	-11.8	-10.8	-9.2	-11.3	-10.4	-11.6	-11.1
NOCAS_1035117	-11.7	-11.2	-9.2	-11.3	#N/A	-11.4	-12.1
NOCAS_1035151	-11.3	-10.6	-8.9	-11.3	#N/A	-11.9	-11.3
NOCAS_1034826	-11.1	-10.7	-8.7	-11.3	-10.6	-11.4	-11.3
16753-33-6	-11.1	-10.7	-8.2	-11.3	-10.6	-11	-10.9
548434-15-7	-6.9	-10.6	-8.1	-11.3	-10.7	-12.8	-10.6
81735-29-7	-11	-11	-7.6	-11.3	-10.1	-11.3	-11.6
94158-68-6	-10.5	-10.5	-7.6	-11.3	-9.9	#N/A	-11.5
231630-88-9	-10.7	-11.2	-7.5	-11.3	-11.2	-12.7	-10.5
992-81-4	-7.6	-9.7	-5.4	-11.3	-9.1	#N/A	-8.3
35709-15-0	-11.8	-10.7	-9.6	-11.2	-10.5	-11.3	-11.3
51249-70-8	-11.9	-10.8	-9.2	-11.2	-11.3	-11.5	-11.9
NOCAS_1035816	-12	-11	-9	-11.2	#N/A	-12.4	-12.1
91615-22-4	-10.6	-10.3	-8.7	-11.2	-10.2	-10.9	-11.4
65150-93-8	-10	-10.4	-8.6	-11.2	-10.2	-11	-11.3
675583-26-3	-8	-11.4	-7.6	-11.2	-11.7	-12.1	-8.9
2663-96-9	-7.7	-11.7	-7.5	-11.2	-10.6	-12.5	-12.8
219985-31-6	-8.4	-8.8	-6.4	-11.2	-8.7	-9.7	-7.6
57101-59-4	-6	-11.6	-0.5	-11.2	-10	-13.9	-7
51249-68-4	-12.3	-11.1	-10.7	-11.1	-10.7	-11.4	-11.6
556050-49-8	-9.8	-10.7	-10.5	-11.1	-10.6	-10.8	-12.1
NOCAS_1035140	-11	-10.8	-10.4	-11.1	#N/A	-10.8	-11.3
NOCAS_1035203	-11.5	-10.4	-10.2	-11.1	#N/A	-11.3	-11.3
24120-18-1	-9	-9.9	-10.1	-11.1	-10.6	-10.8	-11.1
NOCAS_1035114	-11.8	-10.3	-9.6	-11.1	#N/A	-11.3	-10.9
181765-99-1	-11.2	-10.5	-9.4	-11.1	-10.6	-11.5	-11.5
847335-91-5	-11.8	-11.1	-9.3	-11.1	-10.2	-11.6	-11.6
24151-81-3	-8.4	-11.8	-9.2	-11.1	-9.3	-11.6	-11.5
1214264-30-8	-11.8	-10.5	-8.7	-11.1	-10.2	-12	-11.5
1696259-85-4	-11.4	-9.8	-8.7	-11.1	-10.5	-11.7	-11.5
355-49-7	-12.1	-11.4	-8.4	-11.1	-11.1	-12.3	-12.1
355-50-0	-11.1	-10.6	-8.4	-11.1	-10.5	-12.1	-11.5
60131-74-0	-7.3	-12.2	-8.4	-11.1	-10.8	-11.1	-10.8
865756-92-9	-10.7	-10.9	-8.3	-11.1	-10.5	-11.7	-11.7
16517-11-6	-10.6	-11.1	-8	-11.1	-10	-11.8	-11.8
677033-16-8	-8.8	-11.6	-6.7	-11.1	-10.9	-12.7	-12.2
874161-77-0	-7	-10.9	-5.9	-11.1	-10.3	-12.1	-8.9
886046-97-5	-11.3	-10.3	-9.9	-11	-10.3	-11.3	-11.1
34434-27-0	-11.2	-10.5	-9.7	-11	-10.4	-11	-10.7
NOCAS_1035116	-11.8	-10.2	-9.4	-11	#N/A	-11.5	-11.8
124389-29-3	-12.5	-10.9	-9.3	-11	-10.3	-12	-11.7
NOCAS_1035821	-11.8	-10.6	-9.3	-11	#N/A	-11.7	-11.5
66826-88-8	-11.9	-10.8	-9.1	-11	-10.7	-11.7	-11.2
NOCAS_1034604	-11.3	-10.4	-9.1	-11	-10.3	-11.3	-11.3
52299-27-1	-9.9	-10	-9.1	-11	-9.7	-11.1	-11.1
NOCAS_1035839	-11.4	-10.4	-8.7	-11	#N/A	-11.2	-11.6
NOCAS_1034645	-10.1	-10.8	-8.6	-11	-10.1	-11.2	-11.5
NOCAS_1036346	-11	-10.8	-8.5	-11	#N/A	-12	-11.4
881689-01-6	-9.7	-11.5	-8.5	-11	-11.5	-10.5	-11.6
29809-35-6	-10.5	-11.3	-8.3	-11	-10.3	-12	-11.2
2274731-02-9	-11.6	-10.9	-8	-11	-10.1	-12.1	-12
230295-10-0	-10.6	-11.2	-7.7	-11	-10.9	-13.1	-11.1
76069-15-3	-9.3	-11.3	-6.9	-11	-10.6	-11.7	-12.2
548436-10-8	-7	-11	-6.4	-11	-10.2	-11.6	-8.7
959462-55-6	-10.6	-10.4	-10.4	-10.9	-10	-11.3	-10.6
NOCAS_1009929	-10.2	-10	-10.4	-10.9	-11	-11.1	-11.3
NOCAS_1035196	-11	-10.4	-9.6	-10.9	#N/A	-11.4	-11.4
NOCAS_1036295	-11.6	-10.6	-9.5	-10.9	#N/A	-11.7	-11.5
NOCAS_1034827	-11.2	-10.6	-9.4	-10.9	-9.8	-11.1	-11
67905-19-5	-11.8	-10.4	-9.3	-10.9	-10.3	-12	-11.4
NOCAS_1036423	-11	-10.6	-9.2	-10.9	#N/A	-11.6	-11.1
NOCAS_1027086	-12	-11.5	-9.1	-10.9	-10.5	-11.7	-11.6
231953-34-7	-11.9	-11.7	-9.1	-10.9	-10.7	-11.8	-10.4
NOCAS_1036452	-11.1	-10.9	-9.1	-10.9	#N/A	-11.2	-11.1
76597-99-4	-11	-10	-9	-10.9	-9.6	-10.7	-10.3
1696259-88-7	-11.4	-10.4	-8.8	-10.9	-10.4	-12.2	-11.6
3829-39-8	-11.9	-11.1	-8.5	-10.9	-10.2	-11.9	-11.7
36554-97-9	-11.7	-10.8	-8.5	-10.9	-10.1	-11.2	-11
62623-17-0	-10.1	-11	-8.5	-10.9	-11.2	-11.7	-11.4
1379460-34-0	-11.8	-10.6	-8.4	-10.9	-10.5	-11.3	-11.5
1240600-41-2	-10.3	-11.5	-8.4	-10.9	-10.7	-11.5	-11.1
53638-12-3	-10.4	-10.3	-8.3	-10.9	-10.3	-11.8	-11.6
15953-41-0	-9.8	-11.2	-7.9	-10.9	-10.5	-11.8	-11.4
658709-63-8	-7.6	-9.4	-6.8	-10.9	-10.4	-10.8	-9.5
NOCAS_1036714	-8	-10.5	-6.7	-10.9	#N/A	-11.4	-10.8
547727-86-6	-7.1	-10.6	-6.4	-10.9	-9.4	-11.8	-10.1
93857-53-5	-10.7	-10.7	-6.3	-10.9	#N/A	-10.1	-11.3
NOCAS_904579	-11.5	-10.4	#N/A	-10.9	#N/A	-11	#N/A
51249-69-5	-11.6	-10.8	-10.8	-10.8	-10.4	-11.1	-10.9
1411713-91-1	-9.5	-9.7	-10.4	-10.8	-10.2	-10.8	-10.2
446043-85-2	-9.6	-12.4	-10.3	-10.8	-10.3	-11.4	-11.9
88951-08-0	-11.1	-11.6	-10.2	-10.8	-11.3	-12.2	-13
NOCAS_1036344	-10.7	-11.1	-10.1	-10.8	#N/A	-11.2	-11.3
51249-67-3	-11.9	-10.7	-10	-10.8	-10.3	-11	-10.7
133299-41-9	-11.1	-10.6	-10	-10.8	-10.5	-11.3	-10.6
57677-95-9	-10.3	-9.8	-10	-10.8	-9.6	-10.4	-9.8
NOCAS_1020672	-10.5	-10.4	-9.9	-10.8	-10.7	-10.1	-10.8
NOCAS_1035837	-10.7	-9.9	-9.8	-10.8	#N/A	-10.6	-10.7
NOCAS_1026997	-11.3	-11.6	-9.7	-10.8	-10.7	-12.2	-12.3
16083-78-6	-9.9	-10.6	-9.6	-10.8	-10.2	-10.6	-11.4
NOCAS_1034796	-11.5	-10.2	-9.4	-10.8	-9.9	-11.5	-10.8
42514-14-7	-11	-10.6	-9.4	-10.8	-9.8	-10.8	-10.2
NOCAS_1034659	-10.9	-10.7	-9.4	-10.8	-9.9	-11.2	-11.8
165457-57-8	-11.4	-10.2	-9.1	-10.8	-9.7	-11.9	-11.4
1158182-61-6	-9.8	-10.8	-9.1	-10.8	-10.6	-11.1	-10.8
NOCAS_1028087	-11.6	-10.5	-8.8	-10.8	-10	-12	-11.4
94158-67-5	-11.3	-10.3	-8.8	-10.8	-10	#N/A	-11.1
1870-13-9	-11.2	-10.6	-8.8	-10.8	-10.1	-11.8	-11.7
NOCAS_1035552	-10.9	-10.5	-8.8	-10.8	#N/A	-11.5	-11.2
1377603-17-2	-11.1	-10.9	-8.7	-10.8	-10.3	-11.7	-11.2
NOCAS_1034646	-10.2	-11.2	-8.7	-10.8	-10.3	-11.8	-11.5
24768-65-8	-11.4	-11.6	-8.6	-10.8	-10.9	-12	-12.4
57475-95-3	-11.2	-10.6	-8.6	-10.8	-10.1	-11.7	-11.9
94200-55-2	-10.6	-10.9	-8.2	-10.8	-10.3	#N/A	-11.2
33496-48-9	-11.3	-10.5	-8	-10.8	-10.7	-11.2	-11.1
NOCAS_1036930	-8.2	-11.3	-7.1	-10.8	#N/A	-11.8	#N/A
667938-69-4	-7.1	-11.7	-7	-10.8	-11.7	-10.9	-11.9
23790-50-3	-10.7	-11	-6.4	-10.8	-10.9	-13	-10.3
15953-40-9	-9.3	-10.3	-10.7	-10.7	-10.6	-10	-10.9
97539-77-0	-11.6	-10.7	-10.6	-10.7	-10	#N/A	-11
1578186-50-1	-9.6	-10.5	-10.6	-10.7	-9.7	-11	-10.6
1580-20-7	-11.4	-8.8	-10.5	-10.7	-9.8	-9.2	-9.7
667465-18-1	-10.5	-9.6	-10.3	-10.7	-9.8	-10.4	-9.8
325989-96-6	-11.6	-11.3	-10.1	-10.7	-10.3	-11.5	-11.2
3145-68-4	-11.2	-10.2	-10.1	-10.7	-10.5	-11	-11.1
1578186-42-1	-9.8	-9.7	-10.1	-10.7	-10.4	-10.8	-10.9
49676-56-4	-8.9	-9.6	-10.1	-10.7	-9.7	-10.4	-9.6
53638-14-5	-11.6	-10.7	-10	-10.7	-10	-10.9	-11
678-41-1	-9.2	-10.3	-10	-10.7	-9.8	-10.8	-10.4
NOCAS_1036294	-11.4	-10.6	-9.9	-10.7	#N/A	-11.3	-11.3
42977-21-9	-8.9	-10.2	-9.8	-10.7	-9.9	-10.4	-10.4
NOCAS_1034996	-10.3	-10.1	-9.7	-10.7	#N/A	-10.7	-10.7
343629-46-9	-11.5	-10.8	-9.6	-10.7	-10	-11.7	-11.1
34362-49-7	-10.8	-10.3	-9.6	-10.7	-10.1	-10.8	-11.1
NOCAS_1035815	-11.5	-10.5	-9.5	-10.7	#N/A	-12	-11.7
24120-19-2	-9.2	-9.8	-9.5	-10.7	-9.5	-10.2	-9.7
93962-52-8	-11.4	-10.4	-9.3	-10.7	-9.7	#N/A	-9.9
60699-51-6	-11.1	-10.4	-9.3	-10.7	-10.3	-11	-10.8
NOCAS_1034657	-11.2	-10.6	-9.2	-10.7	-9.9	-11.2	-11.3
NOCAS_1035838	-10.6	-10.1	-9.2	-10.7	#N/A	-11.2	-11.2
NOCAS_1034668	-10.6	-11.2	-9.2	-10.7	-10.2	-11.3	-11.2
210972-74-0	-11.9	-10.9	-8.9	-10.7	-10.7	-12.1	-11.5
NOCAS_1035754	-11.1	-10.8	-8.8	-10.7	#N/A	-10.9	-11
335-79-5	-11.5	-10.6	-8.7	-10.7	-9.7	-11.9	-11.6
1887067-55-1	-9.1	-9.6	-8.7	-10.7	-9.6	-10.7	-9
93857-42-2	-10.3	-10.6	-8.6	-10.7	-10.3	-11.1	-11.5
59778-97-1	-10.2	-9.9	-8.6	-10.7	-9.9	-10.9	-11.7
2153498-16-7	-7.4	-11.3	-8.4	-10.7	-10.6	-12	-11.4
242142-82-1	-10.7	-10.7	-8.2	-10.7	-10.4	-11.9	-11.6
545349-84-6	-10.4	-10.8	-8.1	-10.7	-9.6	-10.9	-10.4
1040629-78-4	-11	-11	-7.5	-10.7	-10.8	-11.5	-11.1
NOCAS_1036888	-11.4	-10	-7.3	-10.7	#N/A	-11.2	#N/A
639827-02-4	-11.3	-11.8	-6.9	-10.7	-10.4	-12.3	-12.1
2212-77-3	-8.3	-10.7	-6.8	-10.7	-10.1	-11.5	-10.9
325459-91-4	-6.9	-10.7	-6.1	-10.7	-9	-11.6	-9.6
99908-28-8	-8.2	-10.2	-5.3	-10.7	-9.5	#N/A	-10
284472-92-0	-6.5	-11	-2.7	-10.7	-7.3	-10.2	-9.4
193197-68-1	-6.8	-9.4	#N/A	-10.7	-9	-10.3	-9.1
919489-99-9	-12	-12	-10.8	-10.6	-10.6	-11.4	-11.9
97005-61-3	-8.8	-10.9	-10.8	-10.6	-10.1	#N/A	-11.2
56523-43-4	-11.6	-10.8	-10.6	-10.6	-9.9	-10.9	-10.7
1895-14-3	-11.2	-10	-10.6	-10.6	-9.6	-10.8	-11.1
943913-15-3	-9.3	-9.5	-10.5	-10.6	-9.4	-10.6	-10
307-62-0	-12	-10.8	-10.4	-10.6	-10.6	-11.5	-10.9
NOCAS_1035138	-10.9	-9.9	-10.2	-10.6	#N/A	-10.4	-10.9
63295-25-0	-9.8	-9.8	-10.2	-10.6	-9.9	-10.6	-10.4
2274731-01-8	-11.7	-10.8	-10.1	-10.6	-10.3	-11.5	-11
452912-11-7	-10	-10	-10.1	-10.6	-9.8	-9.8	-9.7
104564-28-5	-11.8	-10.7	-9.9	-10.6	-10.4	-11.5	-10.8
53749-64-7	-11.5	-10.6	-9.9	-10.6	-9.8	-10.7	-10.5
1578186-69-2	-10.2	-9.8	-9.9	-10.6	-11	-11.2	-11.2
1158182-59-2	-10.2	-10.2	-9.9	-10.6	-9.4	-10.1	-10
NOCAS_1035522	-11.2	-10.2	-9.8	-10.6	#N/A	-10.8	-10.9
1214264-29-5	-11.3	-10	-9.7	-10.6	-10.4	-11.6	-11.3
NOCAS_1036407	-11.2	-10.3	-9.6	-10.6	#N/A	-11.4	-11.2
1379460-39-5	-11.5	-10.7	-9.5	-10.6	-9.7	-11.7	-11.6
261503-74-6	-11.3	-10	-9.5	-10.6	-10.1	-10.8	-10.5
NOCAS_1034795	-11.2	-10.1	-9.4	-10.6	-10	-10.8	-10.6
86415-75-0	-9.2	-9.4	-9.4	-10.6	-9.9	-10.3	-9.9
NOCAS_1034617	-11.4	-10.1	-9.1	-10.6	-10.1	-11.5	-11.2
74701-19-2	-10.5	-10.5	-9.1	-10.6	-10.3	-10.8	-11.8
NOCAS_1009912	-8.4	-12	-9.1	-10.6	-10.6	-11.9	-11.7
203303-00-8	-11.1	-10.7	-9	-10.6	-10.2	-11.6	-11
94200-54-1	-10.2	-10.4	-9	-10.6	-10.3	#N/A	-11.1
NOCAS_1036179	-10	-10.3	-8.5	-10.6	#N/A	-10.9	-10.8
68310-12-3	-9.7	-10.9	-8.4	-10.6	-10.4	-11.6	-11.7
114221-77-1	-10.7	-10	-8.3	-10.6	-9.7	-11.8	-11
288161-40-0	-10.3	-10.9	-8.3	-10.6	-10.4	-11.2	-11.2
133921-38-7	-10.4	-10.5	-8.1	-10.6	-10	-11.9	-12.1
100550-10-5	-10.4	-9.2	-7.7	-10.6	-9.6	-11.1	-10.9
54009-79-9	-10.8	-10.4	-7.5	-10.6	-10.3	-11.2	-12.2
630045-87-3	-11.3	-10.6	-7.4	-10.6	-9	-11	-11.4
NOCAS_1036874	-11	-9.9	-7.4	-10.6	#N/A	-10.9	#N/A
848352-66-9	-8.1	-10.6	-7.4	-10.6	-10.8	-12.6	-11.3
132877-69-1	-10.5	-11.3	-7.3	-10.6	-11.5	-12.4	-11.8
65104-66-7	-10	-10.8	-7.2	-10.6	-10.4	-11.8	-10.8
NOCAS_1036911	-10	-9.1	-7.2	-10.6	#N/A	-10.9	#N/A
862133-16-2	-7.8	-10.6	-7.2	-10.6	-9.2	-11.1	-11.4
NOCAS_1036831	-10.3	-11	-7	-10.6	#N/A	-10.8	#N/A
NOCAS_1036864	-8.8	-10.1	-7	-10.6	#N/A	-11	#N/A
29809-36-7	-8.3	-10.5	-7	-10.6	-10.7	-12.1	-11.6
691358-66-4	-7.8	-10.7	-6.7	-10.6	-10.7	-12.5	-10
862133-14-0	-7.7	-11.6	-6.7	-10.6	-8.8	-10.7	-8.5
NOCAS_1036925	-10.5	-10.7	-6.6	-10.6	#N/A	-11.3	#N/A
NOCAS_1026720	-9.7	-11.2	-6.3	-10.6	-11.1	-12.3	-11.3
65975-15-7	-8.4	-9.8	-6.2	-10.6	-9.5	-11.9	-11.2
200862-70-0	-6.4	-10.9	-6	-10.6	-11.6	-12	-9.4
290827-94-0	-7.8	-11	-5.8	-10.6	-10.1	-11.9	-11.5
649561-66-0	-10.5	-11.4	-5.7	-10.6	-11.5	-12.8	-12.1
305849-13-2	-11.1	-10.4	-11.6	-10.5	-10.4	-11.2	-11.6
NOCAS_1035820	-11.4	-10.6	-10.9	-10.5	#N/A	-11	-11.3
21733-14-2	-11.4	-10.6	-10.7	-10.5	-10.8	-11.2	-10.8
544418-04-4	-11.8	-10.7	-10.6	-10.5	-10.8	-11.2	-11.4
2708218-82-8	-11.4	-10.1	-10.6	-10.5	-10	-10.9	-11
556050-48-7	-10.4	-10.2	-10.5	-10.5	-10.1	-10.8	-11.6
5756-55-8	-11	-11	-10.2	-10.5	-11	-11.3	-10.9
100550-08-1	-9.2	-10.2	-10.2	-10.5	-9.6	-10.7	-10.4
1411713-84-2	-10.5	-10.3	-10.1	-10.5	-9.7	-10.3	-9.9
52956-82-8	-10.3	-10.4	-10.1	-10.5	-9.8	-10.6	-11.5
174495-83-1	-9.7	-10.1	-10.1	-10.5	-10.2	-11	-10.4
55003-96-8	-9.1	-10	-10.1	-10.5	-9.8	-10	-10.1
NOCAS_1035814	-11.9	-10.8	-10	-10.5	#N/A	-11.2	-11.2
462996-01-6	-9.3	-9.7	-10	-10.5	-9.5	-10	-9.7
203200-82-2	-11.4	-11.1	-9.9	-10.5	-10.9	-11.3	-11.9
243977-25-5	-8.7	-10.6	-9.9	-10.5	-10.2	-11.1	-11.3
66577-33-1	-11.9	-10.6	-9.7	-10.5	-9.8	-10.9	-11.4
NOCAS_1035548	-10.8	-10.6	-9.7	-10.5	#N/A	-11	-11.2
821806-59-1	-10.4	-10.7	-9.7	-10.5	-10.4	-11	-11.1
94200-57-4	-10.1	-10.9	-9.7	-10.5	-9.7	#N/A	-11.1
141074-63-7	-11.7	-10.7	-9.6	-10.5	-10	-11.5	-11
68025-62-7	-11.4	-10.8	-9.6	-10.5	-10.3	-11.6	-11
23281-45-0	-11.3	-10.5	-9.6	-10.5	-10.2	-10.7	-11.3
NOCAS_1034775	-11.3	-10.1	-9.6	-10.5	-10.4	-11.2	-11.4
959462-53-4	-10.9	-9.7	-9.6	-10.5	-9.1	-10.6	-10.3
78225-99-7	-10.7	-10.9	-9.6	-10.5	-10	-10.8	-10.2
959462-54-5	-10.4	-9.3	-9.6	-10.5	-9.5	-10	-10.1
NOCAS_1034776	-11.5	-10.4	-9.4	-10.5	-10	-11	-11
610800-34-5	-11.7	-10.7	-9.3	-10.5	-9.8	-11.5	-11.1
112242-89-4	-11.4	-11.4	-9.3	-10.5	-11.4	-12.1	-12.4
68758-57-6	-11.3	-9.9	-9.3	-10.5	-10.2	-10.8	-11.3
857637-92-4	-10.8	-10.7	-9.3	-10.5	-9.9	-10.4	-10.4
4550-62-3	-8.1	-10.5	-9.3	-10.5	-10.8	-10.9	-11.4
216144-94-4	-11.5	-10.1	-8.9	-10.5	-10.3	-11.6	-11
51604-60-5	-10.4	-11.3	-8.9	-10.5	-10.3	-11.8	-11.3
NOCAS_1034603	-10.5	-10.5	-8.8	-10.5	-10.1	-10.6	-11.1
NOCAS_1036383	-10	-10.8	-8.8	-10.5	#N/A	-10.9	-10.9
6396-81-2	-10	-10.4	-8.7	-10.5	-10.2	-10.8	-10.4
54009-77-7	-11.1	-10.5	-8.4	-10.5	-10	-11.4	-11.3
798556-82-8	-11.3	-10.2	-8.2	-10.5	-10.2	-12.3	-11.8
NOCAS_1034648	-10.5	-11	-8.2	-10.5	-9.7	-11.3	-11.7
540521-01-5	-10.7	-11.3	-8	-10.5	-10.1	-11	-10.6
NOCAS_1036705	-9.6	-10.8	-7.8	-10.5	#N/A	#N/A	-10.8
94158-63-1	-10.4	-10.2	-7.4	-10.5	-10	#N/A	-11.6
NOCAS_1036885	-11.6	-9.9	-7.3	-10.5	#N/A	-10.8	#N/A
2192-60-1	-7.8	-10.7	-7.2	-10.5	-10.1	-10.7	-8.7
57677-99-3	-10.2	-11.1	-6.9	-10.5	-9.2	-11.4	-11.1
573996-67-5	-10.7	-11.1	-6.8	-10.5	-9.1	-10.4	-10.2
NOCAS_1036863	-9.4	-10.4	-6.3	-10.5	#N/A	-11	#N/A
39823-55-7	-8.8	-11.7	-6.3	-10.5	-9.9	-12.1	-11.4
134880-89-0	-8.2	-11.8	-5.7	-10.5	-11.7	-11	-9.5
114832-09-6	-13.5	-10.5	-12.5	-10.4	-7.5	-10.3	-11.6
924894-11-1	-11.4	-10.4	-10.9	-10.4	-10.4	-10.7	-11.8
NOCAS_1035813	-11.7	-10.4	-10.7	-10.4	#N/A	-10.7	-11
NOCAS_1035112	-11.2	-10.3	-10.1	-10.4	#N/A	-10.6	-10.3
NOCAS_1035103	-10.6	-10.8	-10	-10.4	#N/A	-11.4	-11.3
365971-87-5	-11.5	-10.4	-9.9	-10.4	-10.2	-11.1	-11.3
NOCAS_1026737	-10.5	-9.1	-9.9	-10.4	-10.2	-9.3	-9.6
819060-51-0	-10.3	-10.1	-9.9	-10.4	-10.7	-10.8	-10.7
942199-24-8	-9.4	-11	-9.9	-10.4	-10.5	-11.6	-11
NOCAS_1034667	-10.6	-10.2	-9.8	-10.4	-10.7	-10.6	-10.9
1895-26-7	-9.8	-9.7	-9.7	-10.4	-10.9	-11.1	-10.5
NOCAS_1034756	-9.5	-9.4	-9.7	-10.4	-10	-10.8	-10.5
133707-86-5	-8.8	-9.3	-9.6	-10.4	-9.2	-10.3	-10.3
53638-13-4	-11.5	-10.5	-9.5	-10.4	-9.4	-11	-10.2
203302-99-2	-11	-10.3	-9.5	-10.4	-10	-10.8	-10.6
94200-43-8	-10.1	-10.7	-9.5	-10.4	-9.7	#N/A	-10.7
NOCAS_1036450	-10.9	-10.4	-9.1	-10.4	#N/A	-11.3	-11.4
NOCAS_1034656	-10.8	-10	-9.1	-10.4	-10.1	-11	-10.8
445258-05-9	-8.9	-10	-9	-10.4	-9.6	-10.5	-10.2
NOCAS_1035523	-11.6	-10.5	-8.9	-10.4	#N/A	-11	-11.4
231630-89-0	-11.1	-10.1	-8.9	-10.4	-11	-11.3	-10.1
70900-37-7	-8.5	-9.3	-8.8	-10.4	-9.7	-10.1	-10.2
38506-72-8	-10.8	-10.5	-8.7	-10.4	-10.2	-10.7	-11.1
NOCAS_1034736	-10	-10	-8.7	-10.4	-10.3	-10.6	-11.1
6350-80-7	-9.2	-10.4	-8.7	-10.4	-9.9	-10.8	-10.1
158986-67-5	-11.5	-11.2	-8.6	-10.4	-10.7	-11.3	-11
65510-55-6	-11.4	-10.2	-8.5	-10.4	-9.5	-11.2	-10.7
1127427-64-8	-8.2	-11	-8.4	-10.4	-11.5	-12.6	-11.7
NOCAS_1033158	-8.5	-10.4	-8.1	-10.4	-11	-12	-11
15038-90-1	-9.1	-11.6	-8	-10.4	-10.1	-10.8	-12.7
65104-65-6	-10.5	-10.8	-7.9	-10.4	-10.7	-11.2	-11.8
1513864-15-7	-9.6	-10.2	-7.9	-10.4	-10.1	-10.9	-10.9
NOCAS_1020682	-9.7	-10.2	-7.8	-10.4	-9.6	-10.4	-10.4
NOCAS_1036704	-9.6	-10	-7.7	-10.4	#N/A	-10.8	-10.9
53713-87-4	-11.8	-10.9	-7.6	-10.4	-9.4	-11.5	-11.2
1240600-40-1	-11.6	-10.8	-7.6	-10.4	-9.8	-11.6	-11.6
140429-92-1	-10.9	-10.1	-7.3	-10.4	-10.7	-11.5	-11.2
NOCAS_1036906	-10.3	-9.9	-7.3	-10.4	#N/A	-10.9	#N/A
NOCAS_1035539	-9.3	-10.5	-7.2	-10.4	#N/A	-10.8	-11.1
462996-04-9	-9.5	-10.8	-6.8	-10.4	-11.3	-12.4	-12.1
NOCAS_1036813	-8.3	-11.1	-6.8	-10.4	#N/A	-11.5	-10.6
749924-57-0	-8.6	-10.8	-6.6	-10.4	-12.1	-12.5	-11
132405-54-0	-8.3	-10.6	-6.3	-10.4	-10.4	-11.8	-11.2
524726-49-6	-7.3	-10	-6.3	-10.4	-9.5	-10.1	-9.1
1127427-75-1	-9.4	-10.9	-6.2	-10.4	-10.7	-12.9	-8.4
821806-50-2	-10.7	-9.2	-6.1	-10.4	-10.9	-11.7	-10.9
104267-74-5	-9.3	-10.1	-5.1	-10.4	-10.4	-10	-10.2
68155-54-4	-13	-11.9	-10.6	-10.3	-10	-12.3	-11.8
1696259-82-1	-11.3	-10.3	-10.5	-10.3	-10.3	-11.1	-10.8
64400-40-4	-11.1	-9.9	-10.5	-10.3	-9.1	-9.7	-10.6
5102-53-4	-10.8	-10.2	-10.4	-10.3	-10.2	-10.7	-10.7
122075-99-4	-11.3	-10.2	-10.2	-10.3	-9.8	-10.5	-10.8
19113-94-1	-11	-9.1	-10.2	-10.3	-9.2	-9.7	-9.7
NOCAS_1034973	-11.3	-10	-10.1	-10.3	-9.7	-10.7	-10.5
NOCAS_1035827	-11.1	-9.8	-10.1	-10.3	#N/A	-10.4	-10.5
677324-30-0	-10.2	-9.5	-10.1	-10.3	-9.7	-10	-10.6
NOCAS_1035641	-11.6	-10.5	-10	-10.3	#N/A	-10.3	-10.8
16083-87-7	-10	-10.3	-9.9	-10.3	-9.7	-10.2	-11.4
745725-85-3	-9	-9.5	-9.9	-10.3	-9.8	-10.2	-9.8
59379-88-3	-10.6	-10.4	-9.8	-10.3	-9.8	-10.3	-10.9
4980-53-4	-10.4	-10	-9.8	-10.3	-10.1	-10.8	-10.9
NOCAS_1034777	-11.4	-9.8	-9.7	-10.3	-10.1	-10.4	-10.5
78522-74-4	-10.8	-9.7	-9.7	-10.3	-9.9	-10.3	-10.3
88055-22-5	-10	-10.3	-9.5	-10.3	-10.1	-10.1	-9.9
NOCAS_1034558	-11.4	-9.4	-9.4	-10.3	-9.5	-11.4	-10.8
141522-69-2	-11.2	-10.5	-9.4	-10.3	-10.2	-10.6	-10.7
102335-26-2	-10.2	-10.2	-9.4	-10.3	-9.7	-10	-10.1
63295-26-1	-9	-9.7	-9.4	-10.3	-10	-10	-10.6
NOCAS_1034607	-11.2	-10.1	-9.3	-10.3	-10.2	-10.9	-11.2
NOCAS_1035648	-10.6	-10.2	-9.3	-10.3	#N/A	-10.5	-11.1
NOCAS_1035600	-11.7	-10.2	-9.2	-10.3	#N/A	-10.9	-11.4
1835255-25-8	-10.5	-9.6	-9.2	-10.3	-9	-10	-10
37589-57-4	-10.4	-10.7	-9.2	-10.3	-11.1	-12.3	-11.9
821806-48-8	-9.6	-9.8	-9.2	-10.3	-9.7	-10.1	-10.5
470677-20-4	-9.4	-10.3	-9.2	-10.3	-9.7	-10.2	-10.5
NOCAS_1026996	-10.9	-11.9	-9.1	-10.3	-11.2	-11.7	-12.1
NOCAS_1036192	-9.9	-10.1	-9	-10.3	#N/A	-10.2	-10.3
176676-69-0	-11.2	-10.8	-8.9	-10.3	-9.9	-11.6	-11
NOCAS_1036703	-10.8	-10.5	-8.9	-10.3	#N/A	-10.8	-10.8
328016-16-6	-9.1	-10.1	-8.5	-10.3	-9.4	-10	-10.2
307-63-1	-11.7	-10.3	-8.4	-10.3	-10	-11.4	-11.2
29809-34-5	-8.3	-10.4	-8.4	-10.3	-10.8	-12.3	-11.6
1244062-14-3	#N/A	-9.7	-8.4	-10.3	-9.6	-10.4	-10.3
1513864-08-8	-9.7	-10.4	-8.3	-10.3	-9.6	-10.6	-10.7
524726-48-5	-9.4	-10.3	-8.3	-10.3	-9.7	-10.2	-10
213342-85-9	-11.2	-10.9	-8.2	-10.3	-10.7	-11.4	-10.9
862130-66-3	-7.4	-11.5	-8	-10.3	-10	-11.8	-12
65104-67-8	-10.9	-9.8	-7.8	-10.3	-10.2	-11.6	-11.3
65104-64-5	-10.5	-10.5	-7.8	-10.3	-10.6	-11.7	-11
917920-92-4	-7.8	-10.4	-7.8	-10.3	-10.3	-10.6	-10.1
NOCAS_1036877	-11.1	-10.3	-7.2	-10.3	#N/A	-10.7	#N/A
NOCAS_1036841	-8.6	-10.7	-7.2	-10.3	#N/A	-11.4	#N/A
82137-36-8	-7.8	-11.6	-7.2	-10.3	-9.8	-12.2	-11
NOCAS_1036830	-10.7	-10.2	-7	-10.3	#N/A	-10.6	#N/A
73019-20-2	-10.2	-10.6	-6.9	-10.3	-9.2	-11.1	-10.5
NOCAS_1036832	-10.2	-10.9	-6.7	-10.3	#N/A	-11.3	#N/A
103055-07-8	-7.5	-10.8	-6.7	-10.3	-9.4	-10.2	-10.8
NOCAS_1036926	-10.1	-10.9	-6.5	-10.3	#N/A	-12	#N/A
NOCAS_1026732	-9.6	-9.5	-5.9	-10.3	-10.2	-11.2	-11.4
865758-47-0	-8.4	-9	-5.4	-10.3	-10.6	-11.6	-11
1233312-87-2	#N/A	-10.5	-4.8	-10.3	-10.1	-10.9	-7.6
7757-53-1	-9.4	-10.2	#N/A	-10.3	-10.2	-11.3	-10.6
62512-90-7	-6.2	-8.9	#N/A	-10.3	-10.4	-9.7	-8
350716-42-6	-10.6	-10	-11.3	-10.2	-10	-10.5	-11.3
1361054-89-8	-10.6	-9.8	-10.8	-10.2	-10	-10.6	-10.5
1513863-87-0	-9.6	-9.8	-10.5	-10.2	-10.2	-10.5	-10.3
171183-94-1	-11.2	-9.4	-10.4	-10.2	-9.6	-10	-10.7
424-20-4	-11.7	-10.4	-10.3	-10.2	-10.4	-10.7	-10.7
70887-95-5	-11.4	-9.9	-10.3	-10.2	-10.3	-10.7	-10.6
NOCAS_1027663	-10.4	-10.2	-10.2	-10.2	-9.7	-10.8	-11.1
128917-19-1	-10.1	-10.1	-10.1	-10.2	-9.8	-10.5	-10.6
115249-34-8	-10.1	-9.8	-10.1	-10.2	-10.6	-11.1	-10.8
100221-85-0	-11.3	-10.5	-10	-10.2	-10.5	-10.5	-10.9
79780-39-5	-11.3	-10	-10	-10.2	-10.1	-10.4	-10.8
NOCAS_1026931	-11.2	-10	-9.8	-10.2	-9.9	-10.3	-10.7
825635-46-9	-10.6	-9.7	-9.8	-10.2	-9.6	-10.3	-10.5
NOCAS_1036447	-10.6	-10.4	-9.8	-10.2	#N/A	-10.7	-11
NOCAS_1034995	-10.2	-10.1	-9.8	-10.2	#N/A	-10.5	-10.7
391894-95-4	-9.9	-10.1	-9.8	-10.2	-10.7	-11.7	-10.8
93454-72-9	-9.9	-8.9	-9.8	-10.2	-9.2	-10.3	-10.7
96497-21-1	-9.3	-10.2	-9.8	-10.2	-9.7	#N/A	-10.5
NOCAS_1034813	-11.5	-10.2	-9.7	-10.2	-9.8	-10.5	-10.7
NOCAS_1036341	-11.3	-10.2	-9.7	-10.2	#N/A	-11.1	-10.7
146304-61-2	-10.3	-10.7	-9.7	-10.2	-10	-10.3	-10.2
690947-60-5	-9.2	-9.7	-9.7	-10.2	-9.6	-10.2	-10.3
70900-36-6	-8.7	-10	-9.7	-10.2	-10.2	-10.1	-9
187039-77-6	-11.1	-10.3	-9.6	-10.2	-10.2	-10.6	-9.9
NOCAS_1035836	-10.6	-9.6	-9.6	-10.2	#N/A	-10.5	-10.4
NOCAS_1026728	-11.8	-10.4	-9.5	-10.2	-10.6	-10.8	-10.7
NOCAS_1035521	-10.9	-9.6	-9.4	-10.2	#N/A	-10.4	-10.6
32687-76-6	-10.4	-10	-9.4	-10.2	-9.5	-10.3	-9.8
NOCAS_1035108	-10.8	-10.6	-9.3	-10.2	#N/A	-11	-11.4
821806-55-7	-10.1	-9.2	-9.3	-10.2	-9.5	-9.7	-10.2
NOCAS_1035904	-10.1	-10.2	-9.3	-10.2	#N/A	-10.6	-10.5
42977-22-0	-9.8	-10.2	-9.3	-10.2	-9.2	-10.2	-9.9
1835255-18-9	-9.6	-9.1	-9.3	-10.2	-9.9	-9.9	-9.8
155604-47-0	-9.3	-9.1	-9.3	-10.2	-9.6	-9.6	-9.2
316827-33-5	-10.7	-10.9	-9.2	-10.2	-10.6	-10.6	-10.7
NOCAS_1035857	-9.9	-10.6	-9.2	-10.2	#N/A	-10.4	-10.8
786629-35-4	-11.2	-10.2	-9.1	-10.2	-10.8	-11.4	-11.2
340157-97-3	-10.9	-9.9	-9.1	-10.2	-10	-10.4	-10.5
NOCAS_1035104	-10.5	-10.9	-9	-10.2	#N/A	-10.9	-11.6
134615-59-1	-11.1	-10.2	-8.9	-10.2	-10.2	-11.5	-11
66008-67-1	-9.9	-9.5	-8.9	-10.2	-9.7	-10.2	-11.2
94200-44-9	-9.7	-11.1	-8.9	-10.2	-9.7	#N/A	-11.1
NOCAS_1036023	-9.7	-10.1	-8.8	-10.2	#N/A	-10.3	-10.6
67333-58-8	-9	-9.6	-8.8	-10.2	-10.2	-10.1	-9.6
70900-38-8	-8.5	-8.5	-8.8	-10.2	-10	-9.5	-9.8
204922-38-3	-9.6	-9.4	-8.7	-10.2	-10.4	-11.3	-10.1
189196-62-1	-11.6	-10.8	-8.6	-10.2	-10.5	-11.7	-12
NOCAS_1035411	-10.7	-9.4	-8.5	-10.2	#N/A	-10.3	-11.2
109065-55-6	-11.6	-11.2	-8.2	-10.2	-10.5	-11.3	-10.6
100550-09-2	-11	-9.8	-8.2	-10.2	-9.4	-11.1	-10.6
138655-68-2	-8.1	-9	-8.2	-10.2	-9.1	-10	-10.1
NOCAS_1034649	-9.1	-11.1	-8.1	-10.2	-10.1	-11.3	-11.6
540530-42-5	-7.4	-9.8	-8	-10.2	-8.7	-9.9	-9.5
NOCAS_1034647	-10.6	-11.4	-7.9	-10.2	-9.7	-11.3	-11.7
862133-29-7	-7.9	-11.7	-7.9	-10.2	-10	-11.8	-12.6
NOCAS_1035538	-10.1	-9.7	-7.8	-10.2	#N/A	-10.5	-10.8
263756-45-2	-8.1	-11	-7.8	-10.2	-10.6	-11.7	-11
882186-02-9	-9.9	-9.6	-7.5	-10.2	-10.2	-10.5	-11.4
959462-50-1	-9.7	-9.8	-7.5	-10.2	-9.4	-10.4	-10.3
39847-41-1	-9.2	-10.4	-7.4	-10.2	-10.8	-11.6	-10.5
NOCAS_1036822	-8.7	-10.6	-7.2	-10.2	#N/A	-10.9	#N/A
100341-69-3	-7.2	-10.8	-7.1	-10.2	-9.2	-10	-8.7
460744-98-3	-7.2	-9.8	-7.1	-10.2	-9.8	-10.7	-10.5
176676-71-4	-10.6	-10.3	-6.9	-10.2	-10.4	-11.4	-12
NOCAS_1026721	-9.5	-10.2	-6.9	-10.2	-10.3	-11.2	-11.7
862133-15-1	-7.9	-10.9	-6.8	-10.2	-9.6	-11.2	-12.3
63225-54-7	-8.7	-10.8	-6.7	-10.2	-9.8	-11.8	-11.1
518358-34-4	-9	-11.4	-6.4	-10.2	-10.4	-12.4	-11.1
630045-89-5	-9.7	-11.3	-6.2	-10.2	-10.6	-11.5	-11.5
892154-91-5	-8.5	-10.9	-5.7	-10.2	-11.1	-11.5	-11.5
NOCAS_1036784	-8.5	-10.7	#N/A	-10.2	#N/A	-11.1	-10.7
60433-11-6	-12.9	-10.5	-12.2	-10.1	-6.5	-9.6	-10.7
1270180-04-5	-11.6	-10.5	-10.7	-10.1	-9.7	-11.2	-10.5
167997-08-2	-9.4	-9.9	-10.7	-10.1	-9.4	-10.5	-10.5
NOCAS_1026976	-9.2	-10.3	-10.5	-10.1	-10	-10.8	-10.4
752929-63-8	-8.5	-9.6	-10.4	-10.1	-9.8	-10.4	-10
16184-59-1	-7.7	-11.2	-10.4	-10.1	-9.7	-10.4	-11.7
61324-23-0	-10.6	-9.9	-10.3	-10.1	-10.2	-10.2	-10.8
1158182-60-5	-9.8	-10.3	-10.2	-10.1	-10.6	-10.9	-10.8
541514-85-6	-11.5	-10.6	-10.1	-10.1	-9.9	-10.8	-10.8
105988-39-4	-11.1	-10.7	-10	-10.1	-9.9	-10.7	-11.2
63225-55-8	-11	-9.8	-10	-10.1	-9.8	-10.2	-10.4
34395-24-9	-11	-9.8	-10	-10.1	-10.2	-10.6	-10.7
65079-24-5	-10.7	-10	-10	-10.1	-10.1	-10.6	-10.9
NOCAS_1036472	-10.1	-10.1	-10	-10.1	#N/A	-10.7	-11
NOCAS_1035856	-10.4	-10	-9.9	-10.1	#N/A	-10.7	-10.5
853929-03-0	-9.2	-10	-9.9	-10.1	-9.5	-10.3	-10.5
54009-78-8	-11	-10.8	-9.8	-10.1	-9.5	-11	-11.3
NOCAS_1035752	-10.8	-10	-9.8	-10.1	#N/A	-10.6	-11
NOCAS_1034738	-10.4	-10.4	-9.8	-10.1	-9.8	-10.5	-10.6
791563-89-8	-11.3	-10.2	-9.7	-10.1	-10.2	-11	-10.9
NOCAS_1035828	-10.9	-10.3	-9.7	-10.1	#N/A	-11.1	-10.8
62880-98-2	-9.1	-9.4	-9.7	-10.1	-10	-10.3	-10.8
176676-70-3	-10.9	-10.2	-9.6	-10.1	-9.8	-10.9	-10.3
653573-80-9	-10.6	-10	-9.6	-10.1	-10	-10.2	-10.4
NOCAS_1035829	-11.3	-10.8	-9.5	-10.1	#N/A	-11.3	-11.4
1309378-06-0	-10.2	-9.6	-9.5	-10.1	-9.5	-9.9	-10.7
NOCAS_1032313	-8.6	-8.9	-9.5	-10.1	-10	-10.3	-10.5
55937-43-4	-11.4	-10.4	-9.4	-10.1	-10.3	-10.9	-11.1
NOCAS_1034701	-9.7	-9.6	-9.4	-10.1	-10.1	-10.4	-10.4
NOCAS_1020690	-9.7	-9.8	-9.4	-10.1	-10.1	-10.3	-11.1
230295-06-4	-10.9	-10	-9.3	-10.1	-9.9	-10.4	-10.5
NOCAS_1027665	-10.2	-9.7	-9.3	-10.1	-10	-10.1	-10.4
87988-75-8	-11.2	-10.7	-9.2	-10.1	-10.3	-11	-11.1
NOCAS_1034998	-10.8	-10	-9.2	-10.1	#N/A	-10.9	-10.9
NOCAS_1035902	-10.1	-10.2	-9.2	-10.1	#N/A	-10.4	-11
149264-55-1	-9.1	-10.4	-9.1	-10.1	-10.8	-10.9	-10.7
94413-32-8	-11	-9.8	-9	-10.1	-9.5	#N/A	-9.6
NOCAS_1034711	-10.3	-10	-9	-10.1	-9.7	-9.9	-10.8
57216-74-7	-8.8	-9.3	-9	-10.1	-9.1	-9.7	-9.5
NOCAS_1026979	-8.5	-10.9	-9	-10.1	-10.5	-10.9	-11.1
59655-42-4	-10.7	-9.9	-8.9	-10.1	-9.7	-11	-10.3
NOCAS_1036215	-10.4	-10	-8.9	-10.1	#N/A	-10.4	-11.1
1513864-07-7	-9.8	-9.8	-8.9	-10.1	-10.2	-10.4	-10.6
NOCAS_1035983	-9.4	-9.4	-8.9	-10.1	#N/A	-9.7	-10.6
66008-68-2	-9.9	-9.1	-8.8	-10.1	-9.7	-9.9	-10.5
103119-64-8	-10.6	-10	-8.7	-10.1	-9.8	-10.9	-10.5
70900-35-5	-9.4	-10	-8.7	-10.1	-10	-9.7	-10.3
862130-67-4	-8.8	-11.6	-8.7	-10.1	-10	-11.4	-12.5
139030-54-9	-8.1	-10.4	-8.6	-10.1	-9.7	-10.8	-10.7
NOCAS_1034760	-10.5	-10.2	-8.5	-10.1	-10.3	-10.5	-10.9
38506-76-2	-10.3	-9.9	-8.5	-10.1	-10	-10.3	-10.2
304658-31-9	-9.9	-12	-8.5	-10.1	-9.4	-11	-8.4
862130-91-4	-8.4	-10.5	-8.5	-10.1	-10.3	-10.5	-11.3
NOCAS_1009909	-7.7	-11.2	-8.5	-10.1	-10.4	-12.1	-11.5
3248-63-3	-11.3	-11.1	-8.3	-10.1	-10.2	-11	-11.5
NOCAS_1035850	-9.8	-10.4	-8.3	-10.1	#N/A	-10.7	-10.4
NOCAS_1036694	-9.5	-10.3	-8.3	-10.1	#N/A	-11.1	-10.9
862130-87-8	-7.7	-11.4	-8.3	-10.1	-9.8	-11.5	-12.6
NOCAS_1035373	-10.6	-9.4	-8.1	-10.1	#N/A	-10.3	-10.6
347838-21-5	-8.6	-13.1	-8	-10.1	-9.4	-13.6	-10.2
844436-13-1	-10.3	-9.8	-7.9	-10.1	-10.3	-10.1	-10.4
124232-75-3	-7.3	-10.9	-7.9	-10.1	-9.7	-11.2	-11.9
68758-56-5	-8.5	-9.3	-7.7	-10.1	-9.7	-11.2	-11
167162-27-8	-8.1	-9.9	-7.7	-10.1	-10.3	-11.2	-9.2
618092-26-5	-8.6	-10.2	-7.6	-10.1	-10.5	-10.5	-10.9
NOCAS_1026729	-9.2	-10.4	-7.5	-10.1	-10.3	-11.5	-11.6
100341-24-0	-7.1	-10.4	-7.3	-10.1	-8.6	-9.9	-9.4
NOCAS_1036880	-11.1	-10.1	-7.2	-10.1	#N/A	-11.7	#N/A
NOCAS_1036903	-10.6	-9	-7.2	-10.1	#N/A	-10.5	#N/A
NOCAS_1036882	-11.1	-10.2	-7.1	-10.1	#N/A	-10.7	#N/A
57589-85-2	-9.6	-11.3	-7.1	-10.1	-12.2	-11.2	-11.5
1254971-75-9	-8.9	-9.7	-7.1	-10.1	-10.3	-11.3	-9.9
100341-28-4	-7.1	-10.7	-7	-10.1	-8.6	-9.5	-8.4
NOCAS_1026730	-7.6	-11.9	-6.9	-10.1	-9.4	-11.5	-11.7
40143-79-1	-10.9	-10.7	-6.8	-10.1	-10.3	-11.4	-11
53122-42-2	-8.5	-10.1	-6.8	-10.1	-8.2	-10.5	-9.3
NOCAS_1027099	-8.3	-11.2	-6.8	-10.1	-9.5	-11.5	-10.4
61547-75-9	-10.8	-12.3	-6.7	-10.1	-11.7	-11.9	-12.5
NOCAS_1026766	-8	-12.1	-6.6	-10.1	-10.9	-11.1	-11.2
NOCAS_1027066	-8	-11.5	-6.5	-10.1	-8.3	-10.1	-8.6
NOCAS_1035374	-10.7	-9.8	-6.4	-10.1	#N/A	-10.8	-11.4
NOCAS_1035383	-10.5	-10	-6.2	-10.1	#N/A	-10.5	-11
610800-37-8	-10.9	-10.8	-5.8	-10.1	-10.7	-11.4	-11
1254971-76-0	-10.3	-9.9	-5.8	-10.1	-9.3	-10.4	-10.3
610800-36-7	-10.8	-9.3	-5.5	-10.1	-10.3	-11.4	-11
821806-51-3	-9.4	-10.3	-5.5	-10.1	-10.7	-11.2	-8.2
NOCAS_892731	-11.7	-10.3	#N/A	-10.1	#N/A	-10.7	#N/A
72942-63-3	-12.9	-9.8	-11.5	-10	-7.9	-9.7	-11.4
67193-90-2	-11.4	-9.8	-10.8	-10	-10.4	-10.7	-10.7
NOCAS_1035050	-11.2	-9.8	-10.7	-10	#N/A	-10.4	-10.5
NOCAS_1032243	-11.6	-10.2	-10.6	-10	-10.5	-10.9	-10.8
862374-87-6	-11.5	-9.8	-10.6	-10	-10	-10.4	-10.9
66325-97-1	-11.5	-10	-10.6	-10	-10.6	-10.7	-11.1
1513863-83-6	-9	-10.7	-10.5	-10	-9.6	-10.7	-11
1696259-81-0	-11.4	-9.9	-10.3	-10	-10	-10.8	-10.8
307-60-8	-11.4	-9.7	-10.3	-10	-10.2	-10.6	-10.6
NOCAS_1032277	-11.4	-9.8	-10.3	-10	-9.7	-10.5	-10.7
NOCAS_1035288	-11.3	-10	-10.3	-10	#N/A	-10.7	-10.7
146304-76-9	-10.7	-10.3	-10.3	-10	-10	-10.8	-10.6
2089109-48-6	-11.7	-10.2	-10.1	-10	-10	-10.8	-10.8
100482-56-2	-11.3	-9.4	-10.1	-10	-9.7	-10.2	-7.3
NOCAS_1032276	-11.3	-10	-10.1	-10	-10.1	-10.8	-10.9
51249-66-2	-10.9	-9.7	-10.1	-10	-9.9	-10.4	-10.8
203255-90-7	-12.1	-11.2	-10	-10	-8.1	-10.8	-10.9
610800-35-6	-11.6	-10.6	-10	-10	-9.4	-11	-11
NOCAS_1035008	-9.2	-9.5	-10	-10	#N/A	-10.2	-10.2
NOCAS_1034828	-11.1	-10	-9.9	-10	-10.5	-10.7	-11
94158-66-4	-11.1	-10	-9.9	-10	-9.9	#N/A	-10.8
112340-38-2	-11	-10.2	-9.9	-10	-9.9	-11.3	-10.7
NOCAS_1036530	-9.8	-10	-9.9	-10	#N/A	-10.6	-11.5
16065-71-7	-7.1	-11.2	-9.9	-10	-9.4	-10.6	-11.9
237738-71-5	-10.1	-9.9	-9.8	-10	-9.7	-10.3	-10.7
NOCAS_1035913	-8.6	-9.7	-9.8	-10	#N/A	-10.1	-10.9
85212-69-7	-8.3	-9.5	-9.8	-10	-10.1	-10	-11
29811-20-9	-11.3	-10.4	-9.7	-10	-10.8	-10.1	-10.4
1835255-24-7	-10.7	-9.1	-9.7	-10	-8.4	-10	-9.9
62731-90-2	-10.6	-10.1	-9.7	-10	-9.1	-10.1	-10.2
1308677-14-6	-10.3	-9.5	-9.7	-10	-9.4	-9.5	-10.3
94200-42-7	-10.2	-10.2	-9.7	-10	-10	#N/A	-11.1
NOCAS_1026724	-9	-11.3	-9.7	-10	-10.4	-10.7	-12.1
60131-27-3	-8.5	-9.6	-9.7	-10	-9.6	-10.3	-9.7
161877-72-1	-11.3	-10.5	-9.6	-10	-10.3	-10.6	-10
56347-79-6	-10	-9.9	-9.6	-10	-10.3	-9.7	-9.5
4368-75-6	-11.1	-10.6	-9.5	-10	-11.5	-10.2	-10.9
NOCAS_1036178	-10.1	-9.9	-9.5	-10	#N/A	-10.7	-11.1
NOCAS_1036379	-9.5	-10.2	-9.5	-10	#N/A	-10.8	-10.7
NOCAS_1036471	-10.4	-9.7	-9.4	-10	#N/A	-10.3	-10.6
1513863-81-4	-10.3	-10.8	-9.4	-10	-10.1	-10.8	-10.6
53638-11-2	-11.4	-10.3	-9.3	-10	-9.7	-11	-10.3
94158-64-2	-10.3	-10.4	-9.3	-10	-10.2	#N/A	-11.5
160819-46-5	-8.6	-9.5	-9.3	-10	-9.7	-9.7	-9.4
497841-81-3	-6.9	-11	-9.3	-10	-11	-10.7	-10.9
NOCAS_1035916	-9.4	-10.5	-9.2	-10	#N/A	-10.9	-10.2
64493-46-5	-9.2	-9.4	-9.1	-10	-9.2	-9.6	-9.4
149246-64-0	-10.8	-10.2	-9	-10	-10.2	-10.9	-11
NOCAS_1036010	-9.6	-10.1	-8.8	-10	#N/A	-10.4	-9.5
2780369-94-8	-8.8	-10.2	-8.8	-10	-9.8	-10.1	-10.6
860454-18-8	-7.9	-10.4	-8.8	-10	-9.5	-9.5	-10.3
NOCAS_1034735	-10.4	-10	-8.7	-10	-9.9	-9.9	-10.9
862130-90-3	-8.8	-10.2	-8.6	-10	-9.3	-11.5	-11.9
1513863-99-4	-10	-10.4	-8.4	-10	-9.4	-10.1	-9.4
278598-49-5	-9.8	-10.8	-8.3	-10	-10.4	-10.9	-10.4
500776-81-8	-10.1	-11.4	-8.2	-10	-10.8	-11.8	-11.5
65150-94-9	-10.2	-10.8	-8.1	-10	-10.3	-10.9	-11.3
NOCAS_1035530	-10	-10.3	-7.3	-10	#N/A	-10.7	-11.1
NOCAS_1036923	-10.1	-9.7	-7.2	-10	#N/A	-10.1	#N/A
94157-91-2	-7.1	-10.4	-7.2	-10	-9.3	#N/A	-9.7
NOCAS_1036840	-9	-10.6	-7.1	-10	#N/A	-11.2	#N/A
1980086-18-7	-8.5	-10.9	-7	-10	-10.1	-11.3	-10.7
862133-18-4	-7.2	-10.8	-6.8	-10	-9.4	-10.7	-11.1
21055-88-9	-9.9	-10.1	-6.7	-10	-9.5	-11	-9.9
149963-10-0	-10.7	-10	-6.6	-10	-10.9	-11.3	-11.3
100279-18-3	-7.2	-10.3	-6.6	-10	-9.1	-9.3	-9.1
62894-89-7	-9.7	-9.2	-6.5	-10	-10.2	-10.1	-9
100279-89-8	-6.9	-9.9	-6.5	-10	-9	-9.8	-9.2
NOCAS_1036924	-9.7	-10	-6.4	-10	#N/A	-10.9	#N/A
1980044-62-9	-10.3	-10.8	-6.3	-10	-9.4	-10.3	-10.5
1393097-61-4	-6.9	-9.6	-6.3	-10	-10.7	-9.9	-10.1
95215-99-9	-9.3	-11.7	-6.2	-10	-10.6	#N/A	-11.2
1233312-86-1	#N/A	-9.5	-5.7	-10	-10.5	-11.1	-7.6
1233312-95-2	#N/A	-9.5	-1.5	-10	-10.2	-10.7	-9.4
834880-68-1	-11.9	-10.3	-11.5	-9.9	-10.4	-11.2	-11.1
104698-09-1	-11.4	-9.7	-10.7	-9.9	-9.7	-10.4	-10.4
NOCAS_1034970	-11.3	-9.5	-10.7	-9.9	-9.7	-10.2	-10.9
NOCAS_1034782	-11.2	-9.5	-10.4	-9.9	-9.9	-10.1	-10.6
185230-63-1	-11.1	-9.9	-10.4	-9.9	-9.9	-10.4	-10.7
2274731-00-7	-11.4	-9.9	-10.3	-9.9	-9.9	-10.7	-10.7
71212-45-8	-10.7	-10.3	-10.3	-9.9	-10.4	-10.8	-10.8
93238-00-7	-11	-10	-10.2	-9.9	-10.6	-10.8	-11.5
343629-43-6	-11.6	-10.5	-10.1	-9.9	-10.3	-10.6	-10.9
344282-15-1	-11.6	-10.4	-10.1	-9.9	-9.9	-10.8	-10.6
NOCAS_1036398	-11.1	-10	-10.1	-9.9	#N/A	-10.4	-10.9
134615-58-0	-11	-9.3	-10.1	-9.9	-10.2	-10.4	-10.8
892154-76-6	-10.4	-9.6	-10.1	-9.9	-9.9	-10.4	-10.5
122076-00-0	-10.9	-10.3	-10	-9.9	-10	-10.2	-10.8
NOCAS_1036333	-10.9	-9.2	-10	-9.9	#N/A	-9.9	-10.4
27053-34-5	-10.7	-8.7	-10	-9.9	-8.9	-9.4	-9.9
313366-93-7	-11.4	-10.4	-9.9	-9.9	-9.9	-10.6	-10.4
117374-38-6	-11.1	-10.1	-9.9	-9.9	-10	-10.4	-10.3
57344-87-3	-10.7	-10.7	-9.9	-9.9	-10.1	-10.9	-10.7
143906-91-6	-10.2	-10.3	-9.9	-9.9	-10.4	-10.5	-11.2
NOCAS_1036547	-9.5	-9.9	-9.9	-9.9	#N/A	-10.5	-10.8
161975-99-1	-9.4	-9.8	-9.9	-9.9	-9.3	-9.2	-9.4
NOCAS_1035520	-10.9	-9.7	-9.8	-9.9	#N/A	-9.9	-10
853928-88-8	-10.5	-9.9	-9.8	-9.9	-9.8	-9.9	-10.9
103188-04-1	-10.3	-9.8	-9.8	-9.9	-9.8	-10.1	-10.4
89109-70-6	-11.2	-9.9	-9.7	-9.9	-9.5	-10.4	-10.7
NOCAS_1034794	-11.1	-9.3	-9.7	-9.9	-9.7	-10.5	-10.5
NOCAS_1035569	-10.8	-9.4	-9.7	-9.9	#N/A	-10.3	-10.7
NOCAS_1020671	-10.5	-10.3	-9.7	-9.9	-10.4	-10	-10.6
NOCAS_1033070	-10.4	-8.9	-9.7	-9.9	-9.1	-10	-10.5
135588-58-8	-10.1	-10	-9.7	-9.9	-10.6	-10.9	-10.3
NOCAS_1036529	-9.9	-9.9	-9.7	-9.9	#N/A	-10.4	-11.2
672956-77-3	-11.3	-10.3	-9.6	-9.9	-9.9	-10.6	-8.4
119403-53-1	-10.4	-10.2	-9.6	-9.9	-9.6	-9.5	-9.5
3248-61-1	-11.2	-10.3	-9.5	-9.9	-9.5	-10.2	-10.9
83609-26-1	-11.1	-10.1	-9.5	-9.9	-9.6	-10.4	-10.7
852317-38-5	-10.6	-9.7	-9.5	-9.9	-10.2	-10.7	-10.2
63295-28-3	-10.5	-10.4	-9.5	-9.9	-10	-10.4	-11.1
NOCAS_1036444	-10.2	-9.2	-9.5	-9.9	#N/A	-10	-10.4
NOCAS_1034652	-10.4	-9.5	-9.4	-9.9	-10	-9.9	-10.3
869308-35-0	-10.3	-9.7	-9.4	-9.9	-9.8	-10.1	-10.1
NOCAS_1036376	-10.2	-10	-9.4	-9.9	#N/A	-10.3	-10.8
208663-34-7	-10.5	-9.6	-9.3	-9.9	-9.7	-9.9	-10
NOCAS_1035911	-9.1	-9.4	-9.3	-9.9	#N/A	-10.3	-9.9
87667-00-3	-13.1	-12.3	-9.2	-9.9	-9.4	-11.9	-12
29723-33-9	-11.1	-10.4	-9.2	-9.9	-10.2	-10.3	-10.2
892154-46-0	-9.9	-9.8	-9.1	-9.9	-8.9	-10	-9.7
80234-00-0	-10.8	-9.5	-9	-9.9	-9.8	-10.3	-10.8
NOCAS_1034654	-10.6	-9.5	-9	-9.9	-10.2	-10.5	-10.9
147290-12-8	-10.5	-10.2	-9	-9.9	-10.1	-10.9	-10.6
NOCAS_1026751	-10.4	-10.3	-9	-9.9	-9.9	-10.2	-10.6
NOCAS_1035919	-10.1	-10.7	-9	-9.9	#N/A	-11	-11.2
NOCAS_1035810	-9.9	-10.2	-9	-9.9	#N/A	-10.7	-10.8
25474-72-0	-8.7	-10.4	-9	-9.9	-10.1	-10.8	-9.6
540521-18-4	-10.6	-10.6	-8.9	-9.9	-9.1	-10	-9.4
572-94-1	-10.5	-9.8	-8.9	-9.9	-9.6	-10	-10.1
14205-64-2	-10.1	-9.5	-8.9	-9.9	-8.9	-9.3	-10.3
108026-36-4	-9.8	-10	-8.9	-9.9	-9.3	-10.3	-10.1
231953-37-0	-11.2	-9.7	-8.8	-9.9	-11.8	-10.4	-9.8
5086-79-3	-10.7	-10.2	-8.8	-9.9	-11.4	-11.4	-11.2
203201-05-2	-8.5	-9.6	-8.8	-9.9	-9	-9.4	-10.2
NOCAS_1035873	#N/A	-10.8	-8.8	-9.9	#N/A	-10.9	-10
171184-05-7	-10	-9.6	-8.7	-9.9	-9	-10.2	-10.6
5927-82-2	-10.6	-9.9	-8.6	-9.9	-9.1	-9.7	-10.3
94158-65-3	-10.2	-10.8	-8.6	-9.9	-10.1	#N/A	-11.5
NOCAS_1036373	-10.3	-9.1	-8.3	-9.9	#N/A	-9.6	-10.2
NOCAS_1035382	-10.2	-9.7	-8.3	-9.9	#N/A	-10.2	-11.1
NOCAS_1036218	-9.1	-10.5	-8.3	-9.9	#N/A	-10.8	-10.6
65104-63-4	-10	-10.4	-8	-9.9	-10.3	-11.5	-11.2
NOCAS_1036713	-9.1	-10.9	-8	-9.9	#N/A	-10.9	-10.9
101896-22-4	-9	-9.5	-8	-9.9	-9.8	-9.9	-9.9
639827-04-6	-8	-11.4	-7.9	-9.9	-9.4	-11.2	-10.3
862130-95-8	-8.7	-11.6	-7.8	-9.9	-9.6	-11.2	-12.6
14901-49-6	-8.2	-10.1	-7.4	-9.9	-9.1	-10	-11.9
NOCAS_1035283	-9.9	-10	-7.3	-9.9	#N/A	-10.3	-11.3
NOCAS_1036809	-9.2	-10.1	-7.2	-9.9	#N/A	-10.8	-10.5
100341-66-0	-7.1	-10.4	-7.2	-9.9	-9	-9.9	-9.5
100341-71-7	-6.9	-10.1	-7.2	-9.9	-9.2	-10.5	-10.4
NOCAS_1035540	-10.2	-10.1	-7.1	-9.9	#N/A	-10.7	-10.6
NOCAS_1036823	-8.7	-10.6	-7	-9.9	#N/A	-11.2	#N/A
100341-27-3	-7.1	-10.5	-6.9	-9.9	-8.6	-10.2	-8.5
NOCAS_1036811	-9.1	-10.7	-6.8	-9.9	#N/A	-11	-11
NOCAS_1026915	-7.7	-12.4	-6.7	-9.9	-8	-10.4	-9.8
51667-62-0	-8.4	-11.1	-6.5	-9.9	-9.9	-11.7	-11.2
NOCAS_1036862	-9.4	-10.5	-6.4	-9.9	#N/A	-10.4	#N/A
94705-65-4	-7.7	-10.6	-6.4	-9.9	-9.8	#N/A	-8.8
NOCAS_1036361	-6.5	-9	-6.4	-9.9	#N/A	-10.3	-10.7
500776-78-3	-9.4	-10.6	-6.3	-9.9	-9.6	-10.6	-11
548455-85-2	-7.3	-11.1	-6.2	-9.9	-8.4	-12.6	-11.1
747387-21-9	-8	-8.7	-6.1	-9.9	-10.3	-10.8	-9.7
93857-56-8	-9.9	-10.8	-5.6	-9.9	-8.3	#N/A	-11.1
NOCAS_892615	-10.2	-9.8	#N/A	-9.9	#N/A	-9.9	#N/A
81769-57-5	-11.2	-9.3	-10.8	-9.8	-9.7	-10.3	-10.7
NOCAS_1035811	-11.7	-10.2	-10.6	-9.8	#N/A	-10.6	-11.3
1580-19-4	-11.3	-8.6	-10.6	-9.8	-9.7	-9	-10
72629-94-8	-11.3	-9.9	-10.5	-9.8	-9.9	-10.2	-10.8
243659-12-3	-10.6	-9.1	-10.4	-9.8	-9.3	-9.5	-10.5
667873-26-9	-10.5	-9	-10.4	-9.8	-9.7	-9.5	-10.4
6014-75-1	-10.5	-9.9	-10.4	-9.8	-10.4	-10.8	-11.1
423-66-5	-11.6	-10.2	-10.2	-9.8	-10	-10.7	-11.2
639782-56-2	-10.9	-10.4	-10.2	-9.8	-10.6	-10.8	-10.6
NOCAS_1034815	-11.1	-9.8	-10.1	-9.8	-10	-10.2	-10.6
70887-93-3	-10.8	-10	-10.1	-9.8	-9.8	-10.5	-10.7
62623-11-4	-10.7	-10	-10.1	-9.8	-10.1	-10.1	-10.4
111641-66-8	-10.6	-10.6	-10.1	-9.8	-10.8	-10.7	-10.7
90499-31-3	-10.5	-9.2	-10.1	-9.8	-9.6	-10.4	-10.8
NOCAS_1036090	-10	-9.8	-10.1	-9.8	#N/A	-10.6	-10.9
15622-57-8	-11.1	-10.2	-10	-9.8	-10.2	-10.7	-10.1
200636-70-0	-10.5	-9.9	-10	-9.8	-10.3	-10.7	-11.1
NOCAS_1034853	-9.3	-9.5	-10	-9.8	-9.7	-10	-10.6
NOCAS_1034602	-10.9	-9.4	-9.9	-9.8	-10.1	-10.5	-10.6
1151525-71-1	-9.5	-8.9	-9.9	-9.8	-9.6	-9.8	-10.5
NOCAS_1035005	-8.9	-9.7	-9.9	-9.8	#N/A	-9.9	-10.1
308-13-4	-10.9	-10	-9.8	-9.8	-9.4	-10.2	-9.9
1034143-66-2	-10.6	-9.5	-9.8	-9.8	-10.3	-10.5	-10.6
98151-22-5	-9.3	-9.5	-9.8	-9.8	-9.2	#N/A	-9.5
164796-46-7	-10.8	-10.3	-9.7	-9.8	-10.1	-11.1	-11.5
1835255-26-9	-10.7	-9.6	-9.7	-9.8	-9.7	-10	-9.8
NOCAS_1035567	-10.6	-9.9	-9.7	-9.8	#N/A	-10.7	-10.8
NOCAS_1034855	-9.3	-9.4	-9.7	-9.8	-9.7	-10	-10
327630-35-3	-10.4	-9.7	-9.6	-9.8	-9.8	-10.4	-10.5
117750-26-2	-10	-9.2	-9.6	-9.8	-9.7	-9.6	-10.3
NOCAS_1036546	-9.9	-9.7	-9.6	-9.8	#N/A	-10.8	-11.2
1980076-48-9	-9.4	-8.6	-9.6	-9.8	-8.4	-9.7	-9.2
1513864-11-3	-9.2	-10.1	-9.6	-9.8	-9.7	-10.3	-10.4
NOCAS_1035032	-9.2	-9.5	-9.6	-9.8	#N/A	-10.1	-10.1
83701-40-0	-10.1	-9.8	-9.5	-9.8	-9	-9.9	-10.2
NOCAS_1035248	-9.6	-10.3	-9.5	-9.8	#N/A	-10.2	-10.7
73602-46-7	-11.3	-10.1	-9.4	-9.8	-9.9	-10.5	-10.1
NOCAS_1036445	-10.5	-9.6	-9.4	-9.8	#N/A	-10.5	-10.5
NOCAS_1036528	-9.8	-9.5	-9.4	-9.8	#N/A	-10	-10.8
1513864-13-5	-9.4	-10.2	-9.4	-9.8	-9.9	-10.4	-10.7
67939-87-1	-7.5	-8.9	-9.4	-9.8	-8.9	-9.7	-9.4
121699-18-1	-10.7	-10.8	-9.3	-9.8	-10.4	-10.4	-11.6
162441-56-7	-10.4	-10	-9.3	-9.8	-11.2	-10.9	-10.5
NOCAS_1035808	-9.4	-9.9	-9.3	-9.8	#N/A	-10.1	-10.7
62315-14-4	-7.8	-9.7	-9.3	-9.8	-9.3	-9.9	-10.2
NOCAS_1036527	-10	-9.1	-9.2	-9.8	#N/A	-9.9	-10.5
NOCAS_1034734	-9.7	-9	-9.2	-9.8	-9.7	-9.5	-10.1
NOCAS_1036091	-9.6	-10.9	-9.1	-9.8	#N/A	-10.5	-10.8
NOCAS_1035887	-9.4	-10.1	-9.1	-9.8	#N/A	-10.1	-11
6396-20-9	-9.3	-9.8	-9.1	-9.8	-9.1	-10	-10
922421-40-7	-7.2	-10.6	-9.1	-9.8	-9.1	-10.3	-9.6
74582-85-7	-10.9	-9.5	-9	-9.8	-11.7	-10.4	-9.4
278598-47-3	-9.7	-10.4	-9	-9.8	-10.2	-10.7	-10.4
NOCAS_1035985	-10.1	-9.9	-8.9	-9.8	#N/A	-10.8	-10.1
NOCAS_1035955	-10.1	-9.4	-8.9	-9.8	#N/A	-10.2	-11.2
146983-96-2	-10.9	-10.1	-8.8	-9.8	-9.6	-10.8	-10.8
1234571-87-9	-10.7	-10.8	-8.8	-9.8	-9.5	-10.4	-10
NOCAS_1036216	-9.2	-10.5	-8.8	-9.8	#N/A	-10.6	-10.9
67939-91-7	-7.3	-8.8	-8.7	-9.8	-9.1	-9.2	-8.3
NOCAS_1035897	-9.5	-10.6	-8.6	-9.8	#N/A	-10.5	-10.4
NOCAS_1036001	-9.5	-9.8	-8.6	-9.8	#N/A	-10.1	-10.5
NOCAS_1035537	-10.2	-9	-8.5	-9.8	#N/A	-9.9	-10.8
NOCAS_1036712	-9.7	-10.6	-8.5	-9.8	#N/A	-10.7	-10.5
5158-52-1	-9.6	-9	-8.5	-9.8	-8.7	-8.8	-9.6
819792-77-3	-10.8	-11	-8.4	-9.8	-11.5	-10.8	-12.7
305848-92-4	-9.2	-9.9	-8.1	-9.8	-10.2	-11	-10.9
NOCAS_1035219	-9.9	-9.1	-8	-9.8	#N/A	-9.5	-9.8
175136-66-0	-10.1	-10	-7.9	-9.8	-10.3	-10.5	-10.6
NOCAS_1034574	-10.3	-9.8	-7.8	-9.8	-9.3	-10.3	-11
94231-59-1	-10.2	-10.5	-7.8	-9.8	-9.8	#N/A	-11.7
100278-94-2	-6.9	-10.2	-7.2	-9.8	-9	-9.8	-9.7
1980064-30-9	-9.8	-9.8	-7.1	-9.8	-10.4	-11.4	-10.5
NOCAS_1036839	-8.5	-11	-7.1	-9.8	#N/A	-10.7	#N/A
NOCAS_1026715	-9.7	-10	-7	-9.8	-10.2	-11.1	-10.5
NOCAS_1036884	-11.1	-10	-6.9	-9.8	#N/A	-10.3	#N/A
917920-93-5	-8.1	-10	-6.9	-9.8	-10.2	-10	-9.6
69563-88-8	-7.4	-11	-6.5	-9.8	-9.7	-11	-8.3
NOCAS_1036861	-9.9	-10	-6.4	-9.8	#N/A	-10.8	#N/A
500776-76-1	-9.6	-10.2	-6.3	-9.8	-9.2	-10.6	-10.7
3824-74-6	-6.9	-11.7	-6.3	-9.8	-10.5	-10.3	-12.7
NOCAS_1035529	-10.2	-9.3	-6.2	-9.8	#N/A	-10.3	-11
NOCAS_1034941	-7.4	-8.4	-5.2	-9.8	-8.8	-9.4	-9.2
7240-48-4	-10.7	-10.6	#N/A	-9.8	-10.2	-10.8	-11.2
NOCAS_892611	-9.9	-9	#N/A	-9.8	#N/A	-9.4	#N/A
NOCAS_894138	-9.2	-8.4	#N/A	-9.8	#N/A	-9.2	#N/A
307-59-5	-11.6	-9.8	-10.8	-9.7	-10.2	-10.7	-11
441296-91-9	-11.4	-9.9	-10.4	-9.7	-9.9	-10	-10.6
863913-52-4	-7.9	-10.9	-10.4	-9.7	-9.5	-10.2	-11.6
NOCAS_1035137	-10.6	-9.6	-10.3	-9.7	#N/A	-9.8	-11
171417-91-7	-10.5	-10.2	-10.3	-9.7	-9.8	-10.7	-11.3
74693-91-7	-11.8	-9.8	-10.2	-9.7	-8.9	-9.5	-10.1
95658-47-2	-11.4	-10.6	-10.2	-9.7	-10.3	#N/A	-11
1696259-78-5	-11.2	-9.8	-10.2	-9.7	-10	-10.3	-11.1
NOCAS_1026927	-9.3	-10.3	-10.1	-9.7	-9.4	-10.4	-10.5
1335059-27-2	-11.2	-9.6	-10	-9.7	-10	-10.5	-10.9
2089109-47-5	-11	-10.1	-10	-9.7	-9.6	-10.2	-10.6
39239-77-5	-10.9	-9.6	-10	-9.7	-9.7	-10.2	-10.3
NOCAS_1034601	-10.7	-9.3	-10	-9.7	-9.6	-9.9	-10.6
2144-54-9	-10.5	-9.6	-10	-9.7	-9.6	-10.2	-10.4
56594-70-8	-10.3	-9.5	-10	-9.7	-9.2	-9	-10.1
NOCAS_1035951	-9.5	-10	-10	-9.7	#N/A	-9.9	-11.1
672956-74-0	-10.1	-10.7	-9.9	-9.7	-8.8	-10.7	-10.2
1513863-84-7	-9.5	-11	-9.9	-9.7	-9.9	-10.9	-10.7
NOCAS_1032380	-11.2	-9.8	-9.8	-9.7	-9.4	-10	-10.6
113823-56-6	-10.9	-10.3	-9.8	-9.7	-10.1	-11	-10.8
NOCAS_1036702	-10.7	-9.8	-9.8	-9.7	#N/A	-10.4	-10.8
193529-93-0	-10.6	-9.5	-9.8	-9.7	-9.8	-10.3	-10.2
NOCAS_1035048	-10.6	-9.4	-9.8	-9.7	#N/A	-9.8	-10.1
1419865-31-8	-10.3	-8.8	-9.8	-9.7	-8.6	-9.1	-9.4
653573-81-0	-9.8	-9.3	-9.8	-9.7	-9.9	-10.3	-10.6
NOCAS_1035471	-9	-9.8	-9.8	-9.7	#N/A	-10	-10.1
NOCAS_1026733	-10.9	-10.2	-9.7	-9.7	-9.4	-10.9	-11
1261991-06-3	-10	-9	-9.7	-9.7	-9.4	-9	-9.7
NOCAS_1034801	-10	-9.8	-9.7	-9.7	-9.4	-9.8	-11
1813-40-7	-10.7	-8.6	-9.6	-9.7	-9.4	-9.1	-8.8
NOCAS_1035901	-9.9	-9.4	-9.6	-9.7	#N/A	-10.2	-10.6
NOCAS_1036186	-9.9	-9.1	-9.6	-9.7	#N/A	-10.9	-10.7
116177-47-0	-9.7	-8.6	-9.6	-9.7	-9.4	-9.7	-10.4
NOCAS_1034961	-9.2	-9.2	-9.6	-9.7	-8.9	-10	-9.9
NOCAS_1034960	-8.7	-9.2	-9.6	-9.7	-9.5	-9.7	-10.3
62751-26-2	-11.1	-10.2	-9.5	-9.7	-10.4	-10.5	-10.9
609816-23-1	-10.7	-9.6	-9.5	-9.7	-9.8	-9.9	-10.8
NOCAS_1036545	-10	-9.3	-9.5	-9.7	#N/A	-10	-10.5
89109-69-3	-11.3	-9.7	-9.4	-9.7	-10	-10.3	-10.5
136022-83-8	-10.2	-9.8	-9.4	-9.7	-10.1	-10.4	-10.5
1493-68-1	-12.1	-8.7	-9.3	-9.7	-10	-9.3	-8.9
36158-85-7	-10.5	-9.4	-9.3	-9.7	-9	-8.9	-9.5
1463530-16-6	-10.4	-8.3	-9.3	-9.7	-8.4	-9.1	-9.2
185697-78-3	-10.3	-9.3	-9.3	-9.7	-9.1	-9.6	-10
1513863-98-3	-9.5	-9.9	-9.3	-9.7	-9.5	-10	-10.1
75046-16-1	-9.3	-9	-9.3	-9.7	-8.4	-9.1	-9.7
67939-93-9	-8.5	-9.7	-9.3	-9.7	-9.6	-10	-9.5
NOCAS_1035321	-11.2	-10.2	-9.2	-9.7	#N/A	-10.2	-10.2
24962-65-0	-11	-10	-9.2	-9.7	-9.8	-10.6	-10.5
97259-81-9	-9.9	-8.9	-9.2	-9.7	-9.5	#N/A	-10.1
158573-58-1	-9.3	-10.2	-9.2	-9.7	-8.8	-9.3	-10.1
404580-53-6	-7.3	-10.9	-9.2	-9.7	-10.7	-11.4	-11.7
30046-31-2	-11.1	-10.1	-9.1	-9.7	-9.3	-10.3	-10.6
548479-70-5	-10.3	-9.1	-9.1	-9.7	-10	-10.3	-7.6
NOCAS_1026832	-9.7	-10.2	-9.1	-9.7	-9.9	-10.4	-11.3
NOCAS_1026743	-11.4	-9.9	-9	-9.7	-10.3	-10.7	-11
NOCAS_1035855	-10.1	-9.2	-9	-9.7	#N/A	-9.9	-10.3
NOCAS_1036214	-10.5	-9.1	-8.8	-9.7	#N/A	-10.1	-10.5
40735-23-7	-10.1	-9.1	-8.8	-9.7	-8.9	-9.7	-9
1363391-48-3	-9.7	-9.7	-8.8	-9.7	-9.8	-10	-9.8
1513864-12-4	-9.2	-9.3	-8.7	-9.7	-8.9	-9.5	-10.2
52999-51-6	-9.6	-8.6	-8.6	-9.7	-9.9	-9.3	-9.1
1513864-14-6	-9.5	-10.5	-8.6	-9.7	-9.4	-10.6	-11.2
37696-86-9	-9.4	-8.8	-8.4	-9.7	-9	-9.2	-9.2
NOCAS_1035088	-8.9	-10	-8.4	-9.7	#N/A	-9.9	-9.7
94291-77-7	-8.7	-8.9	-8.4	-9.7	-9.3	#N/A	-10.1
73501-13-0	-7.7	-12	-8.4	-9.7	-11.5	-12.2	-11
862130-96-9	-8.1	-10.9	-8.3	-9.7	-9.6	-12	-13.3
NOCAS_1035527	-10.2	-9.1	-8.1	-9.7	#N/A	-10	-10.6
NOCAS_1026742	-10.7	-9.7	-8	-9.7	-9.5	-10.4	-10.4
NOCAS_1036695	-8.6	-10.7	-8	-9.7	#N/A	-11.5	-10.7
NOCAS_1020680	-10	-9.8	-7.9	-9.7	-9.7	-10.4	-10.6
NOCAS_1036598	-8.1	-10.1	-7.9	-9.7	#N/A	-11.3	-10.6
NOCAS_1035412	-9.8	-9.6	-7.7	-9.7	#N/A	-10.5	-10.8
407577-53-1	-9	-7.6	-7.7	-9.7	-9.5	-8.3	-8.4
100331-08-6	-6.9	-10.6	-7.4	-9.7	-9.4	-9.7	-8.7
100341-19-3	-7	-10.4	-7.3	-9.7	-8.7	-9.7	-9.8
1000859-51-7	-7.7	-10.5	-7.2	-9.7	-9.7	-10.4	-10.1
100341-22-8	-7.2	-10.4	-7.2	-9.7	-8.8	-10	-9.6
100341-25-1	-7.2	-10.5	-7.1	-9.7	-8.5	-10.2	-9.2
NOCAS_1027063	-7.2	-10.4	-7.1	-9.7	-8.7	-11.3	-10.8
NOCAS_1036821	-9.7	-10.1	-7	-9.7	#N/A	-10.8	#N/A
118826-52-1	-9.4	-10.6	-6.9	-9.7	-10.6	-11.3	-11.1
867257-26-9	-7.8	-10.7	-6.9	-9.7	-9.3	-10	-9.8
NOCAS_1036786	-8.4	-10.4	-6.8	-9.7	#N/A	-11.3	-10.8
59785-42-1	-9.2	-9.8	-6.7	-9.7	-10.7	-10	-9.8
2089108-82-5	-7.7	-8	-6.7	-9.7	-9.1	-9.5	-8.9
NOCAS_1036901	-10.5	-9.8	-6.6	-9.7	#N/A	-10.1	#N/A
94157-92-3	-7.4	-10.9	-6.6	-9.7	-9	#N/A	-9.3
375354-47-5	-9	-10.4	-6.5	-9.7	-9.8	-10	-9.5
NOCAS_1036638	-8	-10.3	-6.4	-9.7	#N/A	-10.9	-10.3
865758-37-8	-7.9	-9.3	-6.1	-9.7	-10.5	-12	-10.9
NOCAS_894140	-9.1	-9.2	#N/A	-9.7	#N/A	-9.4	#N/A
NOCAS_894122	-9	-9	#N/A	-9.7	#N/A	-9	#N/A
94718-25-9	-12.2	-10	-12	-9.6	-9	#N/A	-10.8
80588-48-3	-9.7	-10.1	-10.7	-9.6	-9.6	-10.8	-12.1
NOCAS_1027000	-11.9	-10.3	-10.6	-9.6	-10.8	-10.8	-11.5
123528-68-7	-10.8	-10.2	-10.6	-9.6	-9.8	-10.6	-10.4
89109-68-2	-11.4	-10	-10.4	-9.6	-9.9	-10.4	-10.7
NOCAS_1036292	-11	-9.3	-10.4	-9.6	#N/A	-10.2	-10.5
110234-96-3	-9	-10.1	-10.3	-9.6	-9	-10.1	-9.7
104818-20-4	-11.4	-10.3	-10.2	-9.6	-10.7	-10.5	-10.9
NOCAS_1035826	-11.2	-9.2	-10.2	-9.6	#N/A	-9.9	-10.2
1513863-80-3	-10.2	-10	-10.2	-9.6	-10.2	-10.4	-11.1
344282-18-4	-11.7	-10.8	-10.1	-9.6	-10	-10.7	-10.8
88950-99-6	-11.6	-10.1	-10.1	-9.6	-10.4	-10.8	-11.3
74256-15-8	-10.4	-10.4	-10.1	-9.6	-9.8	-10.8	-11.6
100603-63-2	-10.4	-9	-10.1	-9.6	-9.6	-9.9	-10.2
470678-94-5	-9.2	-10.8	-10.1	-9.6	-10.5	-10.8	-9.5
NOCAS_1034829	-10.8	-9.5	-10	-9.6	-10	-10.3	-10.7
852527-45-8	-10.7	-9.6	-10	-9.6	-9.4	-10.2	-10.4
335-35-3	-10.7	-8.9	-10	-9.6	-8.5	-9	-10
NOCAS_1034665	-10.5	-9.1	-9.9	-9.6	-10.1	-10	-10.1
93777-12-9	-8.8	-8.6	-9.9	-9.6	-8.9	-9.6	-9.9
NOCAS_1035136	-10.2	-9.1	-9.8	-9.6	#N/A	-9.8	-10.6
200636-74-4	#N/A	-10.3	-9.8	-9.6	-10.2	-10.2	-9.9
NOCAS_1035750	-10.3	-8.7	-9.7	-9.6	#N/A	-9.7	-10
1592562-41-8	-9.9	-9.7	-9.7	-9.6	-10	-9.8	-10.5
NOCAS_1026542	-10.7	-9.3	-9.6	-9.6	-10.1	-9.9	-10.2
731858-15-4	-10.4	-9	-9.6	-9.6	-9.8	-9.8	-10
30769-88-1	-10.4	-9.4	-9.5	-9.6	-8.8	-10.1	-11
NOCAS_1034992	-10.3	-9	-9.5	-9.6	#N/A	-9.9	-9.8
NOCAS_1036470	-10	-9.1	-9.5	-9.6	#N/A	-10	-10.3
94158-70-0	-9.8	-9.6	-9.5	-9.6	-9.6	#N/A	-10.2
508194-70-5	-9.5	-9.5	-9.5	-9.6	-9.2	-9.2	-9.2
NOCAS_1035009	-9.4	-9.3	-9.5	-9.6	#N/A	-9.9	-10
NOCAS_1034963	-9.2	-9.2	-9.5	-9.6	-8.8	-10	-9.7
120945-47-3	-8.4	-9.3	-9.5	-9.6	-8.8	-9.1	-8.8
48077-86-7	-10.6	-9.3	-9.4	-9.6	-9.5	-9.9	-10.3
65653-73-8	-10.1	-8.9	-9.4	-9.6	-8.6	-9	-9.8
89932-75-2	-8.5	-10	-9.4	-9.6	-9.4	-10.1	-10.2
299198-90-6	-8.5	-10.9	-9.4	-9.6	-10.4	-9.9	-10.5
NOCAS_1026708	-10.8	-9.7	-9.3	-9.6	-9.4	-10	-10.3
709620-35-9	-10.6	-10.1	-9.3	-9.6	-9.8	-10.1	-10.3
131545-70-5	-10.5	-9.3	-9.3	-9.6	-9.3	-9.6	-10
34455-21-5	-9.5	-8.6	-9.3	-9.6	-8.3	-9.4	-9.7
90499-29-9	-10	-9.2	-9.2	-9.6	-9.5	-10	-10
NOCAS_1035591	-9.2	-9.6	-9.2	-9.6	#N/A	-10	-9.9
750544-43-5	-9.8	-10.2	-9.1	-9.6	-9.3	-9.4	-9.4
171184-17-1	-9.8	-9.2	-9.1	-9.6	-9.1	-9.9	-10.7
546063-97-2	-9.2	-9.5	-9.1	-9.6	-9.3	-9.3	-10.1
63295-27-2	-9.9	-9.5	-9	-9.6	-9.2	-9.8	-10.9
119131-05-4	-9.7	-9.3	-9	-9.6	-9.1	-9.6	-10.2
885276-27-7	-9.6	-9.1	-8.9	-9.6	-8.8	-10	-10
NOCAS_1035216	-9.5	-8.8	-8.9	-9.6	#N/A	-9.1	-9.2
124921-25-1	-10	-8.6	-8.8	-9.6	-9.3	-9.1	-9.8
34111-24-5	-9.4	-8.7	-8.8	-9.6	-9.2	-9.2	-9.6
959462-51-2	-8.8	-9.9	-8.8	-9.6	-9.7	-9.8	-10.1
1513863-88-1	-9.8	-8.8	-8.7	-9.6	-9.2	-9.9	-9.9
NOCAS_1035937	-9.7	-10	-8.7	-9.6	#N/A	-9.9	-11.2
NOCAS_1034757	-10.4	-9.8	-8.6	-9.6	-9.6	-10.5	-10.6
NOCAS_1036693	-10.4	-10.6	-8.6	-9.6	#N/A	-10.3	-10.8
1835252-00-0	-10.1	-9	-8.6	-9.6	-8.5	-9.5	-9.2
90179-39-8	-9.4	-8.6	-8.6	-9.6	-8.9	-8.9	-9.2
34695-29-9	-9.1	-8.7	-8.6	-9.6	-8.8	-9.4	-10.3
NOCAS_1026929	-8.2	-9.3	-8.6	-9.6	-9.5	-9.5	-9.7
51750-43-7	-10.5	-9.3	-8.5	-9.6	-9.5	-8.9	-9.3
355-86-2	-9.6	-8.8	-8.5	-9.6	-10	-9.9	-8.9
337457-78-0	-9.6	-10.2	-8.4	-9.6	-9.1	-9.9	-9.8
116250-61-4	-9.9	-10.6	-8.2	-9.6	-9.2	-11.2	-10
40735-25-9	-9.6	-8.9	-8.2	-9.6	-9.2	-9.6	-9.1
NOCAS_1036217	-9.3	-10	-8.2	-9.6	#N/A	-11.1	-10.9
80459-24-1	-10.5	-10	-8.1	-9.6	-9.7	-10.4	-10.8
68758-55-4	-10.1	-9.9	-8.1	-9.6	-9.9	-10.5	-11.2
959462-52-3	-8.7	-9.6	-8	-9.6	-10.3	-11.2	-10.8
335383-23-8	-7.8	-9.7	-8	-9.6	-9.9	-10	-11.1
423-92-7	-10.1	-10.4	-7.6	-9.6	-10.8	-11.4	-10.4
NOCAS_1036829	-10.5	-9.9	-7.3	-9.6	#N/A	-10.4	#N/A
865758-36-7	-8.2	-10.6	-7.3	-9.6	-10.6	-11.8	-10.6
NOCAS_1026895	-8.2	-9.4	-7.1	-9.6	-9.6	-10.1	-9.7
201936-63-2	-9.7	-10.7	-7	-9.6	-9.9	-11.4	-10.8
80244-66-2	-9.3	-8.9	-7	-9.6	-9.3	-9.6	-10.3
192326-53-7	-8	-9.2	-7	-9.6	-9.3	-10.3	-10.1
359699-85-7	-8.3	-10.5	-6.9	-9.6	-10	-12.1	-10
NOCAS_1036819	-10	-9.2	-6.8	-9.6	#N/A	-10	-10.4
121451-02-3	-6.9	-11.1	-6.8	-9.6	-9.1	-10.6	-10.4
NOCAS_1036838	-10.4	-9.9	-6.7	-9.6	#N/A	-10.4	#N/A
100279-93-4	-7.4	-10.1	-6.7	-9.6	-9.5	-10.2	-9.5
NOCAS_1036871	-11.1	-10.3	-6.6	-9.6	#N/A	-10.5	#N/A
13252-15-8	-10.1	-11	-6.6	-9.6	-9.9	-10.8	-10.8
134880-84-5	-6.9	-10.1	-6.6	-9.6	-8.5	-9.5	-10.1
134880-74-3	-6.9	-10.5	-6.4	-9.6	-9.8	-10.4	-11.3
1621436-41-6	-7.7	-10.6	-6.3	-9.6	-9.6	-10.3	-9.1
1016160-78-3	-6.7	-10.6	-6	-9.6	-9.6	-9.9	-10.7
NOCAS_894137	-9.2	-8.6	#N/A	-9.6	#N/A	-8.6	#N/A
95827-25-1	-13.8	-10.6	-12.6	-9.5	-7.9	#N/A	-12
81769-51-9	-11	-9.3	-10.9	-9.5	-10	-10.4	-10.7
6069-17-6	-10	-10.2	-10.9	-9.5	-10.1	-10.4	-10.1
93416-26-3	-10.4	-9.3	-10.7	-9.5	-9.7	-9.7	-9.8
1513863-82-5	-9.8	-9.8	-10.5	-9.5	-9.5	-10.3	-10.6
145876-00-2	-10.8	-9.3	-10.4	-9.5	-10	-10.1	-10.3
80791-11-3	-11.3	-10	-10.3	-9.5	-9.8	-10.4	-11
16486-96-7	-11.1	-9.8	-10.3	-9.5	-9.7	-10.3	-10.9
821789-63-3	-11	-10.4	-10.3	-9.5	-10	-10.9	-10.5
NOCAS_1034830	-10.5	-9.2	-10.2	-9.5	-9.9	-9.8	-10.4
15811-52-6	-11.3	-10	-10.1	-9.5	-10.1	-10.4	-11
1835255-38-3	-10.5	-9.4	-10.1	-9.5	-9.7	-9.9	-10.1
NOCAS_1034562	-9.3	-9.4	-10.1	-9.5	-9.7	-9.7	-9.9
325459-90-3	-11.5	-9.7	-10	-9.5	-9.6	-10.2	-11.1
50598-29-3	-11.1	-10.3	-10	-9.5	-9.9	-10.6	-10.4
865-83-8	-10.7	-9.3	-10	-9.5	-9.7	-9.8	-10.2
892155-69-0	-10.6	-9.6	-10	-9.5	-9.4	-10.2	-10.6
120226-60-0	-10.5	-9.2	-10	-9.5	-10	-9.9	-10.3
74256-14-7	-10.5	-9.7	-10	-9.5	-9.2	-10.1	-10.9
61424-50-8	-10.4	-9.8	-10	-9.5	-9.2	-9.9	-10
1513863-86-9	-8.9	-8.7	-10	-9.5	-9.4	-10	-10.1
73606-15-2	-11.3	-9.9	-9.9	-9.5	-9.7	-9.8	-10.3
144178-02-9	-10.9	-10.3	-9.9	-9.5	-10.1	-10.7	-10.9
97802-61-4	-10.6	-9.1	-9.9	-9.5	-9.7	#N/A	-10.5
NOCAS_1034754	-10.4	-9.6	-9.9	-9.5	-9.2	-10	-10.6
NOCAS_1034753	-9.6	-10.2	-9.9	-9.5	-9.9	-10.4	-10.9
78974-41-1	-9.1	-10.6	-9.9	-9.5	-9.9	-10.4	-10
287172-67-2	-11.7	-9.6	-9.8	-9.5	-10	-10.4	-11
NOCAS_1026725	-11	-10	-9.8	-9.5	-9.9	-10.4	-10.6
510768-12-4	-10.4	-10.3	-9.8	-9.5	-10.2	-10.6	-10.7
88950-98-5	-10.2	-8.7	-9.8	-9.5	-9.3	-9.1	-9
NOCAS_1034766	-9.5	-9.4	-9.8	-9.5	-8.9	-9.5	-10
2613-48-1	-10.3	-9.9	-9.7	-9.5	-10	-9.4	-10
NOCAS_1036337	-11	-9.6	-9.6	-9.5	#N/A	-10.1	-10.6
68299-21-8	-10.8	-10.1	-9.6	-9.5	-10	-9	-10.3
214358-54-0	-10.6	-9	-9.6	-9.5	-9.5	-9.9	-9.9
327630-34-2	-10.6	-9.1	-9.6	-9.5	-9.7	-9.8	-10.4
57338-65-5	-10	-8.9	-9.6	-9.5	-9	-9.6	-9.9
NOCAS_1035162	-9.9	-9.1	-9.6	-9.5	#N/A	-9.9	-10.4
93776-15-9	-9.4	-10.5	-9.6	-9.5	-9	-9.8	-10.3
NOCAS_1034567	-9.1	-9.8	-9.6	-9.5	-8.9	-10.1	-10
NOCAS_1033069	-8.4	-8.9	-9.6	-9.5	-9.1	-9.5	-9.4
67939-92-8	-8	-9.4	-9.6	-9.5	-9.1	-9.9	-9.6
1270180-15-8	-11.1	-9.7	-9.5	-9.5	-10.2	-10.3	-10.3
1835252-07-7	-10.1	-8.9	-9.5	-9.5	-9.2	-10	-9.9
1132677-78-1	-9.5	-9.6	-9.5	-9.5	-9.2	-8.9	-9.2
NOCAS_1035472	-9.3	-9.6	-9.5	-9.5	#N/A	-10.2	-9.6
445258-02-6	-10.9	-10.2	-9.4	-9.5	-9.9	-10.5	-10.5
250738-42-2	-10.4	-9.4	-9.4	-9.5	-9.7	-9.9	-9.9
165618-99-5	-9.9	-9.7	-9.4	-9.5	-9.6	-10.1	-9.6
922718-53-4	-9.3	-9.2	-9.4	-9.5	-9.1	-9.2	-9.7
NOCAS_1035849	-9.2	-9.9	-9.4	-9.5	#N/A	-10.2	-10.6
NOCAS_1035576	-8.9	-9.8	-9.4	-9.5	#N/A	-9.7	-10.3
NOCAS_1035574	-8.9	-9.3	-9.4	-9.5	#N/A	-9.8	-10.9
355822-08-1	-11	-9.9	-9.3	-9.5	-9.2	-11	-10.3
61753-99-9	-10.7	-10.1	-9.3	-9.5	-9.9	-10.8	-11
188034-84-6	-10.5	-9.8	-9.3	-9.5	-9.7	-10.2	-10.6
125635-86-1	-10	-9.3	-9.3	-9.5	-9.1	-9.6	-10
NOCAS_1036087	-9.8	-8.6	-9.3	-9.5	#N/A	-9.8	-10.3
135098-69-0	-9.4	-9.8	-9.3	-9.5	-8.8	-9.1	-9
57912-15-9	-9.4	-9.4	-9.3	-9.5	-10.4	-9.7	-9.1
15435-88-8	-9.3	-8.6	-9.3	-9.5	-9	-8.9	-9
NOCAS_1034858	-9.3	-9.4	-9.3	-9.5	-9.6	-10.9	-10.4
NOCAS_1035886	-9.3	-9.1	-9.3	-9.5	#N/A	-10.1	-10.3
2089108-69-8	-8	-9.7	-9.3	-9.5	-9	-9.6	-9.8
864-23-3	-11.4	-10.2	-9.2	-9.5	-9.2	-11.1	-10.4
63295-29-4	-9.9	-10.9	-9.2	-9.5	-9.9	-10.9	-11.5
77958-18-0	-9.6	-9.2	-9.2	-9.5	-8.6	-9.1	-9.8
278598-45-1	-9.2	-9.9	-9.2	-9.5	-9.9	-10.2	-10.4
160819-47-6	-8.4	-9.3	-9.2	-9.5	-9.6	-9.6	-9.8
2089109-27-1	-10.2	-9.3	-9.1	-9.5	-9.1	-9.8	-10.2
NOCAS_1036183	-9.7	-8.8	-9.1	-9.5	#N/A	-9.8	-8.1
NOCAS_1026757	-10.2	-9.4	-9	-9.5	-9.9	-9.8	-10.6
NOCAS_1026736	-9.9	-10	-9	-9.5	-9.8	-9.9	-10.3
59432-83-6	-10.9	-10.7	-8.9	-9.5	-10.4	-11.1	-10.9
79049-17-5	-10.2	-9.8	-8.9	-9.5	-9.3	-10.3	-10.8
6294-42-4	-9.9	-9.9	-8.9	-9.5	-10	-10.3	-10.2
30295-53-5	-9.5	-8.6	-8.9	-9.5	-8.7	-8.4	-9.2
14055-53-9	-7	-10.8	-8.8	-9.5	-9.9	-9.7	-11.1
NOCAS_1036099	-9.5	-10.2	-8.7	-9.5	#N/A	-10.2	-10
919079-95-1	-9	-8.9	-8.7	-9.5	-8.6	-9.4	-9.6
NOCAS_1034767	-8.9	-9	-8.7	-9.5	-9.3	-9.1	-9.5
NOCAS_1036525	-9.9	-8.7	-8.6	-9.5	#N/A	-9.4	-9.7
467459-31-0	-9.8	-8.7	-8.6	-9.5	-9	-9.4	-9.7
89685-58-5	-9.7	-8.9	-8.6	-9.5	-9.5	-8.9	-9.1
118642-84-5	-9.6	-8.5	-8.6	-9.5	-9.4	-9.1	-9.4
NOCAS_1036636	-9.3	-9.2	-8.6	-9.5	#N/A	-10.8	-10.6
NOCAS_1036710	-10.1	-9.1	-8.5	-9.5	#N/A	-9.7	-7.8
1911606-13-7	-8.9	-9.4	-8.5	-9.5	-8.6	-9.7	-7.6
NOCAS_1035806	-8.8	-9.4	-8.5	-9.5	#N/A	-9.6	-10.2
NOCAS_1035372	-10.7	-9.8	-8.4	-9.5	#N/A	-9.9	-10.9
NOCAS_1034709	-9.8	-10.1	-8.4	-9.5	-9.7	-10.5	-10.8
NOCAS_1034572	-10.2	-9.8	-8.3	-9.5	-9.5	-10.5	-10.4
919079-94-0	-9.7	-8.9	-8.2	-9.5	-8.8	-9.4	-9.5
134051-91-5	-8.3	-9	-8.2	-9.5	-9.2	-9.5	-9
NOCAS_1026756	-10.3	-9.9	-8.1	-9.5	-9.8	-10.4	-10.3
145441-34-5	-9.4	-9	-8.1	-9.5	-9.1	-9.5	-9.5
1296786-53-2	-7.8	-10.5	-8.1	-9.5	-10	-10.7	-10.4
129838-39-7	-10.6	-9.1	-8	-9.5	-9.5	-10.2	-10.2
NOCAS_1035282	-10.2	-9.5	-8	-9.5	#N/A	-9.7	-10.7
1835251-99-4	-9.4	-9.1	-8	-9.5	-8.6	-9.6	-9.3
1060-92-0	-10.5	-10.4	-7.9	-9.5	-11.2	-10.3	-11.6
48240-25-1	-10	-12	-7.9	-9.5	-8.6	-10.7	-8.8
1161917-33-4	-9.5	-9	-7.8	-9.5	-10.1	-9.7	-9.8
89946-29-2	-10	-10.7	-7.3	-9.5	-10.6	-11.5	-10.6
784189-62-4	-9.4	-10.1	-7.3	-9.5	-9.9	-10.6	-10.4
NOCAS_1035514	-8.5	-9.1	-7.3	-9.5	#N/A	-9.7	-10
100278-98-6	-7	-10.3	-6.9	-9.5	-8.9	-9.7	-8.8
100279-02-5	-7	-10.1	-6.9	-9.5	-9.2	-10.2	-9.4
74702-99-1	-6.7	-10.5	-6.9	-9.5	-9	-10.1	-9.3
NOCAS_1026967	-7.3	-10.7	-6.7	-9.5	-9.4	-10.4	-9.2
94291-78-8	-9.3	-10	-6.5	-9.5	-8.7	#N/A	-10.7
13140-25-5	#N/A	-10.8	-5.9	-9.5	-10.3	-10.3	-10.5
83003-52-5	-8.2	-10	-5.8	-9.5	-9	-10.2	-9.2
NOCAS_1036362	-7.1	-10.2	-5.7	-9.5	#N/A	-11.1	-10.4
NOCAS_1035091	-7.6	-8.6	-5.3	-9.5	#N/A	-9.5	-9.2
57678-00-9	-9.1	-9.6	-5.2	-9.5	-9.3	-10.2	-10.4
2822-93-7	-10.6	-9.6	#N/A	-9.5	-9.3	-10.2	-10
NOCAS_894124	-9	-8.2	#N/A	-9.5	#N/A	-8.6	#N/A
61855-74-1	-14	-11.4	-13	-9.4	-8.6	-9.7	-12.7
93697-17-7	-11.8	-9.6	-11.1	-9.4	-9.7	-10.5	-10.9
2089109-35-1	-11.4	-9.6	-10.7	-9.4	-9.6	-10.2	-10.9
1696260-10-2	-11.3	-9.3	-10.5	-9.4	-9.7	-10.3	-10.7
960315-52-0	-11.2	-9.3	-10.4	-9.4	-10	-10.1	-10.7
574715-87-0	-11.1	-9.4	-10.4	-9.4	-9.7	-10.1	-10.6
NOCAS_1034816	-11	-9.2	-10.4	-9.4	-10	-9.9	-10.6
87744-21-6	-10.6	-9	-10.4	-9.4	-8.6	-9.1	-10.1
NOCAS_1032282	-10.6	-9.3	-10.4	-9.4	-9.4	-9.7	-10.2
27619-91-6	-10.3	-9.4	-10.4	-9.4	-9.9	-10	-10.4
92914-86-8	-10.3	-8.6	-10.3	-9.4	-9.1	-8.9	-10.3
NOCAS_1034765	-9.3	-9.1	-10.3	-9.4	-9.4	-10.4	-10.6
1270180-21-6	-10.7	-9.4	-10.2	-9.4	-10.3	-10	-10.4
344760-77-6	-10.6	-9.2	-10.2	-9.4	-9.5	-10.2	-10.4
NOCAS_1027683	-11.2	-10.3	-10.1	-9.4	-9.7	-10	-11.2
94159-92-9	-11	-10.1	-10.1	-9.4	-9.7	#N/A	-10.7
NOCAS_1034800	-10.2	-9.5	-10.1	-9.4	-9.8	-10.2	-10.8
NOCAS_1035246	-9.4	-9.5	-10.1	-9.4	#N/A	-10.3	-10.6
NOCAS_1035007	-9.3	-9.2	-10.1	-9.4	#N/A	-10	-10.4
120219-50-3	-9.1	-9.6	-10.1	-9.4	-9.1	-9.7	-10.1
NOCAS_1026741	-10.6	-9.3	-10	-9.4	-9.9	-10.1	-11
81313-57-7	-10.9	-9.7	-9.9	-9.4	-9.8	-10.2	-10.6
64018-26-4	-10.8	-9.2	-9.9	-9.4	-9.8	-9.9	-10.5
494798-73-1	-10.7	-9.6	-9.9	-9.4	-9.5	-10.4	-10.8
154478-87-2	-10.5	-8.8	-9.9	-9.4	-9.5	-9.9	-10.4
128720-26-3	-10.5	-9.2	-9.9	-9.4	-9.1	-9.5	-9.9
649721-92-6	-10.3	-9.5	-9.9	-9.4	-9.6	-9.7	-10.8
16804-47-0	-10.3	-8.8	-9.9	-9.4	-9.3	-9.5	-9.6
798556-01-1	-9.4	-8.5	-9.9	-9.4	-8.3	-9.1	-9.5
NOCAS_1035589	-9.1	-9.6	-9.9	-9.4	#N/A	-9.9	-10.5
178167-74-3	-10.5	-10.1	-9.8	-9.4	-10	-10.5	-10.1
335-21-7	-10.4	-8.8	-9.8	-9.4	-7.2	-8.2	-9.4
252237-39-1	-10.3	-9	-9.8	-9.4	-9.8	-9.8	-10.2
NOCAS_1034850	-9.5	-8.8	-9.8	-9.4	-9.2	-9.5	-10.3
59493-71-9	-8.9	-10.2	-9.8	-9.4	-9.9	-10.2	-10.6
171182-85-7	-10.4	-9.4	-9.7	-9.4	-9.3	-9.6	-10
6104-22-9	-10.2	-8.9	-9.7	-9.4	-9	-9.3	-10
NOCAS_1034997	-9.8	-9	-9.7	-9.4	#N/A	-9.7	-10.1
340131-92-2	-10.5	-10.1	-9.6	-9.4	-10.1	-10.2	-7.6
93454-70-7	-10.3	-9.3	-9.6	-9.4	-9.7	-10	-10.1
NOCAS_1027558	-9.9	-8.7	-9.6	-9.4	-8.9	-9	-9.8
229957-05-5	-9.7	-8.9	-9.6	-9.4	-9.4	-9.4	-10.1
70674-74-7	-9.6	-9.5	-9.6	-9.4	-9	-9.3	-10.3
NOCAS_1034993	-9.6	-9.2	-9.6	-9.4	#N/A	-9.9	-10.4
93454-73-0	-9.6	-8.7	-9.6	-9.4	-9.2	-9.6	-10.2
1642-30-4	-11.1	-10	-9.5	-9.4	-10.2	-10.3	-10.6
88950-96-3	-10.9	-9.2	-9.5	-9.4	-9.3	-9.9	-10.4
79840-60-1	-10.8	-9.3	-9.5	-9.4	-9.6	-9.9	-10.4
140834-59-9	-10.5	-8.7	-9.5	-9.4	-9.2	-9.7	-10.4
330562-42-0	-10.2	-9.4	-9.5	-9.4	-9.4	-9.7	-9.7
153946-37-3	-9.8	-9.1	-9.5	-9.4	-9.1	-9.4	-10
549549-24-8	-9.5	-9.1	-9.5	-9.4	-9.8	-9.5	-10.3
94159-80-5	-9.2	-8.8	-9.5	-9.4	-9.1	#N/A	-10
NOCAS_1036782	-8.8	-10.3	-9.5	-9.4	#N/A	-10.7	-11
NOCAS_1034925	-8.4	-9.4	-9.5	-9.4	-8.9	-10	-9.9
NOCAS_1035004	-8.3	-9.9	-9.5	-9.4	#N/A	-9.5	-10
752232-72-7	-11.2	-10.6	-9.4	-9.4	-10.3	-10.3	-10.2
852527-40-3	-10.8	-9.3	-9.4	-9.4	-9.4	-9.9	-10.2
861642-40-2	-10.1	-10.1	-9.4	-9.4	-9.9	-10.3	-10.7
77386-64-2	-9.9	-10.2	-9.4	-9.4	-8.9	-9.7	-10.3
113933-98-5	-9.6	-9.5	-9.4	-9.4	-9	-9.9	-10.3
1433216-71-7	-9.5	-9.5	-9.4	-9.4	-8.3	-8.6	-8.7
677324-21-9	-9.5	-8.6	-9.4	-9.4	-9.2	-9.5	-10.3
93776-12-6	-9.5	-9.4	-9.4	-9.4	-9.4	-9.7	-9.7
356055-77-1	-11.1	-9.6	-9.3	-9.4	-9.8	-9.9	-10.8
1513864-26-0	-9.8	-9.2	-9.3	-9.4	-9	-9.9	-10.1
121633-31-6	-9.8	-9.2	-9.3	-9.4	-9.3	-9.8	-9.8
129838-42-2	-9.5	-9	-9.3	-9.4	-9	-9.1	-9.8
80475-33-8	-9.3	-8.8	-9.3	-9.4	-8.7	-9.3	-9.9
133082-79-8	-8.3	-9.5	-9.3	-9.4	-9.1	-9.3	-10.4
649721-89-1	-10.9	-10.1	-9.2	-9.4	-9.7	-10.3	-10.7
NOCAS_1036779	-9.9	-9.8	-9.2	-9.4	#N/A	-10.7	-11.1
NOCAS_1034712	-9.4	-10	-9.2	-9.4	-9.9	-10.3	-11.1
131545-71-6	-9	-8.7	-9.2	-9.4	-8.5	-8.9	-9.3
NOCAS_1034700	-9	-9.9	-9.2	-9.4	-10.1	-10.1	-10.6
97746-87-7	-10.5	-9.8	-9.1	-9.4	-10	#N/A	-10.7
NOCAS_1020689	-10.5	-9.6	-9.1	-9.4	-9.6	-10.2	-10.4
NOCAS_1026734	-10.4	-10	-9.1	-9.4	-10.2	-10.7	-10.8
73782-58-8	-10.2	-9.5	-9.1	-9.4	-10	-10	-10
93454-71-8	-9.6	-8.7	-9.1	-9.4	-9.3	-9.5	-10
1513863-85-8	-9.3	-8.9	-9.1	-9.4	-9.1	-9.2	-9.9
NOCAS_1026941	-9.9	-9.1	-9	-9.4	-9.6	-9.5	-10
129838-41-1	-9.6	-9.1	-9	-9.4	-9.1	-9.7	-9.8
123665-83-8	-9.5	-9.1	-9	-9.4	-9.3	-8.9	-9
57677-97-1	-8.7	-9.3	-9	-9.4	-9.8	-10.4	-10
129838-40-0	-10.3	-9.1	-8.9	-9.4	-9.6	-9.9	-10
549499-54-9	-9.7	-10	-8.9	-9.4	-8.1	-10.2	-10.3
NOCAS_1036544	-9.5	-9.4	-8.9	-9.4	#N/A	-9.8	-10
320599-24-4	-9.4	-9.6	-8.9	-9.4	-9.2	-9.3	-10
6351-69-5	-9.3	-9.7	-8.9	-9.4	-9.3	-10	-10
129838-43-3	-9.1	-9	-8.9	-9.4	-9.5	-9.5	-9.5
755698-73-8	-9	-9.5	-8.9	-9.4	-9	-9.8	-10.1
142674-36-0	-8.9	-8.7	-8.9	-9.4	-8.7	-9.7	-9.8
116671-68-2	-7.1	-9.9	-8.9	-9.4	-8.6	-9.7	-10.1
NOCAS_1035871	-9.7	-10.4	-8.8	-9.4	#N/A	-10.7	-10.6
132445-38-6	#N/A	-10.2	-8.8	-9.4	-9.6	-10.7	-10.6
NOCAS_1035410	-10.5	-9.5	-8.7	-9.4	#N/A	-9.9	-10.8
NOCAS_1035536	-10	-9.5	-8.7	-9.4	#N/A	-9.5	-10.3
NOCAS_1036778	-9.9	-9.2	-8.7	-9.4	#N/A	-10.2	-10.2
1835252-03-3	-9.8	-9.2	-8.7	-9.4	-8.9	-9.2	-9.4
238742-84-2	-9.5	-9.7	-8.7	-9.4	-10.3	-10.8	-9.4
1257261-92-9	-9.3	-8.5	-8.6	-9.4	-9.2	-9.2	-9.5
80244-67-3	-9.6	-9.4	-8.5	-9.4	-9.5	-10.3	-11.2
56927-83-4	-8.6	-9.1	-8.5	-9.4	-9.1	-9.4	-8.6
NOCAS_1034768	-9.1	-8.6	-8.4	-9.4	-9	-8.8	-8.7
1308677-07-7	-10	-10	-8.3	-9.4	-10.9	-10.1	-11.5
137338-42-2	-9.4	-8.9	-8.3	-9.4	-9.5	-10.3	-8.6
NOCAS_1035528	-10.7	-9	-7.8	-9.4	#N/A	-10.2	-11.1
62880-93-7	-8.8	-8.9	-7.8	-9.4	-8.4	-9.4	-9.2
147695-19-0	-8.1	-8	-7.7	-9.4	-8.6	-9.2	-9
NOCAS_1036805	-9.6	-9.3	-7.5	-9.4	#N/A	-10.2	-11
NOCAS_1034975	-8.1	-9.8	-7.5	-9.4	#N/A	-10	-10
1482416-52-3	-9.8	-10.1	-7.2	-9.4	-10.5	-10.8	-10.8
748785-00-4	-9.6	-10.9	-7.1	-9.4	-10	-11.4	-8.6
NOCAS_1034803	-9	-9.4	-7	-9.4	-9.6	-10.5	-10.7
NOCAS_1036679	-8.5	-10	-7	-9.4	#N/A	-10.2	-10.2
64857-70-1	-6.5	-10	-7	-9.4	-9.9	-10.2	-11.3
NOCAS_1034591	-8.4	-9.8	-6.8	-9.4	-9.2	-10	-11
297140-61-5	-10.6	-10.2	-6.6	-9.4	-8.5	-11	-8.1
2923-93-5	-7.8	-9.4	-6.2	-9.4	-7.3	-9	-9
134880-77-6	-6.2	-9.1	-6.1	-9.4	-9	-9.6	-10
846543-02-0	-9	-10.2	-5.9	-9.4	-10	-11	-10.3
NOCAS_1036602	-8.2	-10.6	-5.8	-9.4	#N/A	-11.4	-10.4
NOCAS_1036360	-7.6	-7.6	-5.8	-9.4	#N/A	-10.4	-9.8
NOCAS_1034949	-7.5	-8.5	-5.8	-9.4	-8.8	-10.3	-8.3
1980039-13-1	-10.2	-9.4	-5.7	-9.4	-9	-10	-10.1
93857-54-6	-10.2	-9.7	-5.3	-9.4	-7.2	#N/A	-11
927673-93-6	-6.7	-7.9	-4.8	-9.4	-8.7	-9.3	-7.9
NOCAS_892946	-10	-9	#N/A	-9.4	#N/A	-9.4	#N/A
470-73-5	-4.8	-8.5	#N/A	-9.4	-6.4	-7.4	-6.3
1828-40-6	-11.3	-9.7	-10.7	-9.3	-10.2	-10.4	-10.9
NOCAS_1035809	-11	-9.3	-10.7	-9.3	#N/A	-10.2	-10.8
66563-68-6	-11.3	-9.6	-10.6	-9.3	-10.1	-10.4	-11
NOCAS_1035570	-10.8	-9.1	-10.3	-9.3	#N/A	-9.6	-10.1
749786-16-1	-11.2	-9.7	-10.2	-9.3	-9.9	-9.8	-10.4
55756-25-7	-11	-10	-10.2	-9.3	-9.8	-10	-10.5
94159-88-3	-10.9	-9.3	-10.2	-9.3	-9.7	#N/A	-10.1
96721-82-3	-10.4	-8.8	-10.1	-9.3	-9.2	#N/A	-10.2
232587-49-4	-10.9	-9.5	-10	-9.3	-10.1	-9.9	-10.4
56554-52-0	-10.8	-9.4	-10	-9.3	-9.8	-10	-10.5
35328-43-9	-10.8	-8.8	-10	-9.3	-9.2	-9.4	-10.3
96573-73-8	-10.8	-9.8	-10	-9.3	-9.2	#N/A	-10.8
52956-81-7	-10.4	-9.2	-10	-9.3	-9.2	-10.1	-10.5
331716-84-8	-10.3	-9.6	-10	-9.3	-9.7	-10.2	-10.3
NOCAS_1035241	-9.6	-9.3	-10	-9.3	#N/A	-9.5	-10.1
932710-57-1	-8.6	-11.4	-10	-9.3	-9.6	-11.4	-9.9
42096-34-4	-10.8	-9.9	-9.9	-9.3	-10.1	-10.2	-10.1
87405-74-1	-10.4	-9.7	-9.9	-9.3	-9.8	-9.4	-9.8
77968-31-1	-10	-9.6	-9.9	-9.3	-9.6	-10	-10.3
904565-42-0	-9.7	-9.9	-9.9	-9.3	-9.2	-9.6	-10
NOCAS_1035936	-9.5	-9.4	-9.9	-9.3	#N/A	-9.9	-10.7
158607-41-1	-10.9	-9.5	-9.8	-9.3	-9.8	-10.1	-10.6
312-19-6	-10.5	-9.2	-9.8	-9.3	-9.5	-9.7	-10.4
119403-54-2	-10.5	-9.8	-9.8	-9.3	-10.2	-9.9	-10.2
1513863-79-0	-10.2	-9.4	-9.8	-9.3	-10.3	-10.4	-10.6
81769-56-4	-10.2	-8.7	-9.8	-9.3	-8.8	-9	-9.9
777931-73-4	-10.2	-8.6	-9.8	-9.3	-9.2	-9.3	-9.9
1980039-46-0	-9.8	-9.5	-9.8	-9.3	-10.1	-11	-10.5
128207-26-1	-7.5	-10.6	-9.8	-9.3	-10.3	-10.1	-9.1
NOCAS_1035310	-11.3	-10	-9.7	-9.3	#N/A	-10.2	-10
NOCAS_1032236	-10.8	-9	-9.7	-9.3	-10.1	-9.8	-10
180748-44-1	-10.6	-9.6	-9.7	-9.3	-10.9	-9.8	-10.1
61726-45-2	-10.6	-9.1	-9.7	-9.3	-9.4	-9.5	-10.2
125635-85-0	-10.4	-9.1	-9.7	-9.3	-8.8	-9.9	-10.3
332136-76-2	-10.3	-8.9	-9.7	-9.3	-9.5	-9.7	-9.8
330562-41-9	-10.2	-9.3	-9.7	-9.3	-9.2	-9.7	-9.8
31339-60-3	-10.1	-10	-9.7	-9.3	-9.9	-10.2	-10.1
89109-71-7	-9.8	-9.1	-9.7	-9.3	#N/A	-9.7	-10.4
25444-35-3	-10.6	-10	-9.6	-9.3	-9.7	-9.9	-10.8
78960-66-4	-10.4	-8.8	-9.6	-9.3	-9.3	-9.3	-9.6
NOCAS_1034651	-10.4	-9	-9.6	-9.3	-9.6	-9.8	-9.9
116177-48-1	-9.5	-8.9	-9.6	-9.3	-9.2	-9.7	-10.2
93776-13-7	-9	-8.9	-9.6	-9.3	-9.1	-9.5	-10
34455-35-1	-8.8	-8.9	-9.6	-9.3	-9.4	-9.6	-9.9
88752-37-8	-10.2	-9	-9.5	-9.3	-8.6	-9.6	-10.2
94200-56-3	-10	-9.7	-9.5	-9.3	-9.3	#N/A	-10.6
1513863-93-8	-9.7	-9.5	-9.5	-9.3	-9.6	-9.8	-10.7
NOCAS_1027660	-9.6	-8.8	-9.5	-9.3	-9.1	-9.9	-10.1
93857-55-7	#N/A	-10.4	-9.5	-9.3	-9.5	#N/A	-10.8
100221-84-9	-10.2	-9	-9.4	-9.3	-9.8	-9.7	-10.3
2043-54-1	-10.2	-9	-9.4	-9.3	-9.7	-9.6	-9.8
308-29-2	-9.9	-9.4	-9.4	-9.3	-8.9	-9.4	-9.2
25533-93-1	-9.9	-8.8	-9.4	-9.3	-8.6	-9.3	-9.4
63137-87-1	-9.5	-9.2	-9.4	-9.3	-8.8	-9.2	-9
NOCAS_1035164	-9.3	-9.7	-9.4	-9.3	#N/A	-10.1	-10.2
73469-65-5	-9.2	-9.2	-9.4	-9.3	-8.2	-9.6	-10
113448-90-1	-7.9	-10.4	-9.4	-9.3	-9.5	-10.5	-8.9
142623-70-9	-10.6	-9.5	-9.3	-9.3	-9.6	-10.2	-10.1
1262770-54-6	-10.1	-9	-9.3	-9.3	-9.2	-9.4	-9.6
NOCAS_1035984	-9.7	-9.5	-9.3	-9.3	#N/A	-10	-10.8
173350-38-4	-10.3	-9	-9.2	-9.3	-9	-9.6	-9.8
NOCAS_1027068	-9.9	-10.4	-9.2	-9.3	-9.3	-10.7	-9.2
110570-90-6	-9.6	-8.2	-9.2	-9.3	-8.9	-9.2	-9.5
68298-73-7	-8.8	-10.2	-9.2	-9.3	-10.5	-10.2	-10.8
40143-77-9	-11.5	-10.6	-9.1	-9.3	-9.6	-10.8	-10.4
116177-54-9	-10.6	-9.2	-9.1	-9.3	-9.1	-9.8	-9.9
821806-56-8	-9.9	-9.7	-9.1	-9.3	-10	-10	-10.3
33496-55-8	-9.8	-8.8	-9.1	-9.3	-9.8	-9.8	-9.6
1244062-18-7	-9.4	-9	-9.1	-9.3	-9.2	-9.2	-10.1
NOCAS_1034857	-9.4	-10.1	-9.1	-9.3	-9.6	-10.3	-10
153968-02-6	-9.1	-9.2	-9.1	-9.3	-8.7	-9	-9.9
1980054-34-9	-9	-8.7	-9.1	-9.3	-9.4	-9.2	-10.2
143526-19-6	-8.9	-9.2	-9.1	-9.3	-9.6	-9.2	-9.9
NOCAS_1035990	-10.1	-10	-9	-9.3	#N/A	-10.2	-10.7
103831-29-4	-9.8	-8.7	-9	-9.3	-8.9	-9.2	-9.8
864551-34-8	-9.7	-9.4	-9	-9.3	-8.6	-9.6	-10.2
171520-40-4	-9.6	-9	-9	-9.3	-8.6	-8.9	-9.2
NOCAS_1035946	-9.3	-9	-9	-9.3	#N/A	-9.3	-9.7
1513863-97-2	-9.2	-9.1	-9	-9.3	-9.4	-9.4	-10.1
2967-59-1	-9.2	-9.2	-9	-9.3	-9.4	-9	-8.6
2355-57-9	-8.7	-9.1	-9	-9.3	-8.8	-10.9	-10.5
NOCAS_1035371	-10.5	-9.5	-8.9	-9.3	#N/A	-9.5	-10.2
61577-14-8	-9.8	-9.2	-8.9	-9.3	-9	-9.3	-9.8
NOCAS_1035888	-9.7	-10.8	-8.9	-9.3	#N/A	-10.5	-10.4
NOCAS_1032312	-9.1	-9.4	-8.9	-9.3	-9.2	-10	-10.6
264229-79-0	-9	-8.2	-8.9	-9.3	-9	-9.4	-10
1383438-90-1	-8.5	-9.6	-8.9	-9.3	-9.2	-9.5	-10.1
677324-20-8	-9.9	-8.7	-8.8	-9.3	-8.9	-9.4	-8.5
1513864-01-1	-9.2	-9.1	-8.8	-9.3	-9.5	-9.6	-10
766529-12-8	-8.7	-8.2	-8.8	-9.3	-8.8	-9.1	-9.2
NOCAS_1034743	-9.9	-10.3	-8.7	-9.3	-10	-10.7	-10.7
250738-46-6	-8.6	-8.1	-8.7	-9.3	-9	-9	-9.7
882828-36-6	-7	-9.5	-8.7	-9.3	-8.4	-8.9	-9.3
58671-32-2	-10.5	-9.5	-8.6	-9.3	-9	-10	-9.9
NOCAS_1036543	-9.9	-8.6	-8.6	-9.3	#N/A	-9.3	-9.9
NOCAS_1036228	-9.7	-9.3	-8.6	-9.3	#N/A	-10.2	-10.8
134051-92-6	-8.9	-9	-8.6	-9.3	-9.2	-9.8	-9.7
28285-49-6	-10.3	-10	-8.5	-9.3	-8.5	-9.5	-8.9
1383439-45-9	-9.6	-8.1	-8.5	-9.3	-9.3	-9.9	-9.8
70900-34-4	-9.3	-9.6	-8.5	-9.3	-10.2	-10	-9.8
909352-05-2	-6.5	-10.2	-8.5	-9.3	-9.4	-9.9	-9.6
145441-35-6	-9.6	-8.9	-8.4	-9.3	-8.8	-9.3	-9.4
45305-66-6	-9.5	-8.7	-8.4	-9.3	-8.5	-8.7	-9.1
141283-83-2	-8.7	-8	-8.3	-9.3	-9.5	-8.5	-8.3
NOCAS_1036637	-7.4	-9.9	-8.3	-9.3	#N/A	-10.7	-10.4
100550-11-6	-10.7	-10.3	-8	-9.3	-9.5	-11	-10.4
NOCAS_1034702	-9.6	-9.1	-8	-9.3	-9.3	-9.3	-9.9
NOCAS_1035083	-8	-9.1	-7.9	-9.3	#N/A	-9.6	-9.8
169132-76-7	-7.4	-11.1	-7.8	-9.3	-10.3	-10.7	-8.3
100341-45-5	-6.6	-9.9	-7.7	-9.3	-8.6	-9.2	-9.3
100342-07-2	-6.3	-10.1	-7.7	-9.3	-8.3	-9.4	-9.1
NOCAS_1026803	-6.8	-10.1	-7.5	-9.3	-10.2	-10.1	-10.1
NOCAS_1027074	-7.2	-10.1	-7.3	-9.3	-8	-10.1	-9.8
98900-75-5	-9.1	-9.5	-6.9	-9.3	-9.9	#N/A	-10
NOCAS_1036820	-9.3	-9.4	-6.8	-9.3	#N/A	-10.2	#N/A
890406-75-4	-8.1	-7.7	-6.8	-9.3	-8.3	-8.6	-8.1
13105-46-9	-9.3	-9	-6.7	-9.3	-8.5	-10.1	-9.5
57677-98-2	-8.5	-10.3	-6.6	-9.3	-8.1	-10.8	-10.9
NOCAS_1027089	-7.8	-10.2	-6.6	-9.3	-10.6	-9.1	-8.9
100279-14-9	-7	-10.3	-6.6	-9.3	-9	-9.9	-9.9
134880-76-5	-6.6	-10.8	-6.6	-9.3	-8.9	-10.1	-10.4
NOCAS_1035158	-9	-9.4	-6.5	-9.3	#N/A	-10.2	-10.6
114221-78-2	-8.8	-8.2	-6.4	-9.3	-9.2	-9.9	-9.6
2089108-81-4	-7.8	-8.8	-6.2	-9.3	-9.4	-9.1	-9.7
1246525-60-9	-7.3	-10.6	-6.1	-9.3	-9.5	-10	-9.7
75042-09-0	-7.1	-10.8	-6	-9.3	-9.5	-10.7	-7.8
83903-91-7	-9.7	-9.4	-5.8	-9.3	-9	-10.2	-9.2
93776-00-2	-9.8	-10	-5.6	-9.3	-8.8	-10.3	-10.6
NOCAS_1034936	-6.2	-8.1	-5.1	-9.3	-8.9	-9.1	-9.1
NOCAS_860712	-8.9	-9	#N/A	-9.3	#N/A	-9.3	#N/A
49771-67-7	-12.7	-10.2	-12.1	-9.2	-7.9	-10.3	-11.1
374-60-7	-11.5	-10.1	-11.3	-9.2	-8.6	-9.8	-10.8
61479-65-0	-11.5	-9.5	-11	-9.2	-9.8	-9.6	-10.7
103188-55-2	-11.2	-9.2	-10.8	-9.2	-8.9	-10	-10.9
261778-38-5	-10.9	-9.6	-10.7	-9.2	-10.1	-10.5	-11
307-49-3	-11.1	-9.4	-10.5	-9.2	-10	-10.3	-10.4
NOCAS_1035285	-11.1	-9.7	-10.5	-9.2	#N/A	-10.7	-10.6
155445-01-5	-10.8	-9.8	-10.4	-9.2	-10	-10.4	-10.6
172155-03-2	-11.3	-9.4	-10.3	-9.2	-10	-10.3	-10.4
78960-85-7	-11.1	-9.9	-10.3	-9.2	-10.1	-10.5	-10.9
106209-21-6	-11.1	-9.8	-10.3	-9.2	-9.9	-10.5	-11.4
88950-95-2	-11.4	-10	-10.2	-9.2	-10.1	-10.8	-11.4
1270180-02-3	-11.1	-9.2	-10.2	-9.2	-10.1	-10.3	-10.6
1696259-75-2	-10.8	-9	-10.2	-9.2	-9.9	-10.3	-10.6
423-72-3	-10.7	-9.2	-10.2	-9.2	-9.6	-9.9	-10.7
206560-77-2	-10.5	-9.7	-10.2	-9.2	-9.7	-10.5	-10.6
88951-16-0	-10.1	-8.7	-10.2	-9.2	-8.8	-9.3	-10
NOCAS_1035242	-9.6	-8.9	-10.2	-9.2	#N/A	-9.8	-10.3
NOCAS_1034784	-10.9	-9.2	-10.1	-9.2	-9.8	-9.9	-10.2
53826-13-4	-10.6	-8.8	-10.1	-9.2	-9.7	-9.6	-10.6
2089109-45-3	-10.4	-8.9	-10.1	-9.2	-8.9	-9.1	-10.2
38006-65-4	-9.9	-9.5	-10.1	-9.2	-10	-9.7	-10.9
1545-59-1	-10.8	-9	-10	-9.2	-9.9	-9.8	-10.1
141496-31-3	-10.6	-9.7	-10	-9.2	-9.8	-10.3	-10.7
NOCAS_1032283	-10.4	-8.9	-10	-9.2	-8.8	-9.3	-10.2
74701-31-8	-10.2	-8.9	-10	-9.2	-8.8	-9.1	-10.1
38565-54-7	-10.2	-9.1	-10	-9.2	-9.9	-9.7	-10
118694-32-9	-11.8	-10.8	-9.9	-9.2	-9.5	-11	-10.9
94159-91-8	-10.7	-9.9	-9.9	-9.2	-9.4	#N/A	-10.2
304877-96-1	-10.3	-9.1	-9.9	-9.2	-9.7	-9.4	-9.8
86563-87-3	-10	-8.7	-9.9	-9.2	-9.3	-9	-9.6
915-76-4	-11.4	-9.4	-9.8	-9.2	-11.7	-9.9	-9.4
36158-86-8	-10.8	-9.2	-9.8	-9.2	-9.3	-9.1	-10.1
100221-83-8	-10.6	-9.3	-9.8	-9.2	-9.6	-9.8	-10.1
NOCAS_1020674	-10.5	-9.8	-9.8	-9.2	-9.7	-10.4	-10.1
231630-85-6	-10.4	-9.2	-9.8	-9.2	-9.9	-10	-10.6
NOCAS_1036443	-10.3	-9	-9.8	-9.2	#N/A	-9.6	-9.8
1610931-28-6	-10.1	-9.1	-9.8	-9.2	-9.3	-9.7	-10.2
NOCAS_1036701	-9.9	-8.7	-9.8	-9.2	#N/A	-9.6	-10.1
63295-20-5	-9	-9.7	-9.8	-9.2	-9.6	-10	-10.2
89932-69-4	-11.5	-9.8	-9.7	-9.2	-9.9	-10.7	-11.4
29811-19-6	-11	-9.7	-9.7	-9.2	-9.8	-9.3	-10.4
NOCAS_1036396	-10.5	-9.3	-9.7	-9.2	#N/A	-9.7	-10.5
312943-34-3	-10.4	-9.9	-9.7	-9.2	-9.8	-9.9	-10.2
17741-60-5	-10.4	-9.3	-9.7	-9.2	-9.6	-9.7	-10.5
70674-76-9	-10.1	-9.1	-9.7	-9.2	-9.4	-10	-10
677324-31-1	-9.8	-8.7	-9.7	-9.2	-9.6	-9.9	-10.4
6804-37-1	-7.4	-10.7	-9.7	-9.2	-9.1	-10.2	-11.4
NOCAS_1034698	-6.3	-9.2	-9.7	-9.2	-9.8	-9.5	-7.5
763051-92-9	-11	-9.8	-9.6	-9.2	-9.6	-9.7	-10
1513863-78-9	-10.4	-9.2	-9.6	-9.2	-9.5	-10	-10.4
94231-57-9	-10.3	-8.9	-9.6	-9.2	-9.7	#N/A	-10.1
86525-51-1	-10	-10.3	-9.6	-9.2	-10.1	-10.5	-9.8
149068-56-4	-10	-8.8	-9.6	-9.2	-8.7	-9.3	-9.8
200636-64-2	-9.9	-9.2	-9.6	-9.2	-9.7	-9.6	-10.5
184958-01-8	-9.6	-10.1	-9.6	-9.2	-9.9	-9.8	-10.6
121617-11-6	-9.3	-9.4	-9.6	-9.2	-8.8	-9	-9.4
57216-88-3	-10.6	-9.1	-9.5	-9.2	-10	-10	-10.4
86525-43-1	-10.4	-9.2	-9.5	-9.2	-9	-9.1	-9.6
200817-54-5	-10.3	-9.3	-9.5	-9.2	-9.2	-9.8	-9.9
73602-42-3	-9.9	-8.8	-9.5	-9.2	-9.3	-9.2	-9.9
NOCAS_1035566	-9.5	-9.3	-9.5	-9.2	#N/A	-9.8	-10.5
NOCAS_1026908	-9.5	-8.9	-9.5	-9.2	-9.4	-9.4	-10.2
103489-99-2	-9.2	-8.3	-9.5	-9.2	-9	-8.4	-8.8
142519-26-4	-9	-8.7	-9.5	-9.2	-8.9	-9.4	-10.3
91543-35-0	-12.1	-10.3	-9.4	-9.2	-11.2	-11.4	-7.7
1245601-26-6	-10.3	-9	-9.4	-9.2	-9.1	-9.8	-10
230295-05-3	-10.2	-9	-9.4	-9.2	-9.3	-9.5	-9.9
919005-30-4	-9.6	-9.3	-9.4	-9.2	-9.3	-9.4	-9.2
5121-90-4	-9.3	-8.7	-9.4	-9.2	-9	-8.4	-9.3
112313-06-1	-10.9	-8.7	-9.3	-9.2	-7.9	-9	-9.8
1219501-60-6	-10.2	-8.7	-9.3	-9.2	-9.6	-9.1	-9.2
330548-64-6	-10.1	-9.1	-9.3	-9.2	-9.3	-9.2	-10.1
1261985-05-0	-10.1	-8.9	-9.3	-9.2	-9.5	-9.2	-9.5
221466-77-9	-10	-8.8	-9.3	-9.2	-8.9	-9	-9.9
40396-68-7	-9.9	-8.7	-9.3	-9.2	-8.4	-9.6	-9.4
580-82-5	-9.8	-8.8	-9.3	-9.2	-8.9	-9	-9.4
NOCAS_1035935	-9.4	-8.9	-9.3	-9.2	#N/A	-9.3	-10.2
677324-32-2	-9.3	-8.4	-9.3	-9.2	-8.9	-9.3	-10
16065-70-6	-6.9	-10.5	-9.3	-9.2	-8.9	-10	-11
141822-33-5	-10.3	-8.8	-9.2	-9.2	-8.7	-9.1	-9.8
54009-74-4	-9.9	-8.8	-9.2	-9.2	-9.2	-9.4	-9.9
200817-55-6	-9.6	-9.1	-9.2	-9.2	-9.3	-9.2	-9.6
NOCAS_1036096	-9.1	-9.5	-9.2	-9.2	#N/A	-9.8	-10
68298-72-6	-9	-9.1	-9.2	-9.2	-10	-10.6	-10.4
100279-22-9	-7.1	-10	-9.2	-9.2	-9.1	-10	-10.1
129560-87-8	-10.2	-9.6	-9.1	-9.2	-9.8	-10	-10.3
99338-16-6	-10.1	-9.4	-9.1	-9.2	-9.5	#N/A	-10.2
150625-20-0	-10	-9	-9.1	-9.2	-8.9	-9.5	-9.5
761340-40-3	-9.6	-8.5	-9.1	-9.2	-9	-9.4	-9.9
13772-78-6	-9.6	-8.2	-9.1	-9.2	-9.3	-8.7	-9.2
28439-77-2	-9.6	-9	-9.1	-9.2	-8.7	-8.5	-9.3
58920-31-3	-9.4	-8.7	-9.1	-9.2	-9.3	-9.1	-9.9
1164461-08-8	-8.7	-9.4	-9.1	-9.2	-9.1	-9.1	-9.8
NOCAS_1034924	-8.4	-8.6	-9.1	-9.2	-8.9	-9.4	-10.5
29817-88-7	-10.7	-9.6	-9	-9.2	-9.6	-9.1	-10
61699-82-9	-9.7	-9.5	-9	-9.2	-9.1	-9.5	-9.4
1513863-96-1	-8.2	-8.9	-9	-9.2	-8.4	-9.1	-9.4
26738-51-2	-10.6	-10.2	-8.9	-9.2	-9.9	-10.6	-11
610778-18-2	-10.4	-9.7	-8.9	-9.2	-8.7	-9.7	-10.5
143662-85-5	-9.8	-9.5	-8.9	-9.2	-8.6	-9	-9.7
1257261-93-0	-9.7	-8.4	-8.9	-9.2	-8.4	-9.6	-9.5
NOCAS_1036524	-9.6	-8.6	-8.9	-9.2	#N/A	-9.1	-9.3
128307-17-5	-9.9	-8.5	-8.8	-9.2	-9	-8.6	-9.9
NOCAS_1027655	-9.7	-8.7	-8.8	-9.2	-9	-9.1	-9.6
1814-80-8	-9.5	-9.1	-8.8	-9.2	-9	-9.1	-8.6
135131-50-9	-9.4	-8.9	-8.8	-9.2	-9	-9.3	-9.8
34455-29-3	-9	-8.2	-8.8	-9.2	-8.5	-8.5	-8.7
250738-45-5	-8.7	-8.5	-8.8	-9.2	-8.8	-9.1	-9.6
68298-76-0	-8.3	-9.9	-8.8	-9.2	-9.8	-9.8	-10
424-16-8	-10	-9.3	-8.7	-9.2	-9.1	-10.1	-10.1
171184-04-6	-10	-8.9	-8.7	-9.2	-8.8	-9.3	-10.1
181059-73-4	-9.6	-9	-8.7	-9.2	-8.8	-8.3	-8.7
NOCAS_1035199	-8.6	-9.5	-8.7	-9.2	#N/A	-9.7	-10.1
NOCAS_1027659	-10.1	-9.2	-8.6	-9.2	-10	-9.8	-10.2
87415-36-9	-9.6	-8.5	-8.6	-9.2	-9.3	-8.3	-9.3
15364-19-9	-9.3	-8.6	-8.6	-9.2	-9	-9.4	-7.9
610800-33-4	-10.8	-10.8	-8.5	-9.2	-8.7	-10.5	-10.4
118454-01-6	-9.5	-8.6	-8.5	-9.2	-8.7	-8.7	-9
NOCAS_1035976	-8.9	-8.4	-8.5	-9.2	#N/A	-9.3	-10.1
1257261-90-7	-9	-8.3	-8.4	-9.2	-9.2	-8.8	-8.9
125162-61-0	-9.8	-9.7	-8.3	-9.2	-9	-9.5	-8.8
NOCAS_1035198	-9.6	-9	-8.3	-9.2	#N/A	-9.9	-10.1
145441-33-4	-9.7	-9	-8.2	-9.2	-8.9	-9.3	-9.3
87112-48-9	-8.9	-8.6	-8.2	-9.2	-8.5	-8.5	-8.9
NOCAS_1020693	-8.6	-9.7	-8.2	-9.2	-9.5	-10.1	-10.3
123613-18-3	-7.3	-10.5	-8.2	-9.2	-8.6	-10.1	-8.4
157584-47-9	-11.1	-10.3	-8.1	-9.2	-10.5	-10.6	-11
NOCAS_1035089	-9.2	-9.7	-8.1	-9.2	#N/A	-10.5	-10
62880-95-9	-8.8	-8.9	-8.1	-9.2	-8.1	-9.2	-9.1
94492-37-2	-8.8	-7.9	-8	-9.2	-8.6	#N/A	-8.8
874212-25-6	-8.7	-7.9	-8	-9.2	-8.7	-8.9	-8.3
113584-36-4	-9.8	-9.8	-7.9	-9.2	-9.5	-10.2	-10.5
83903-90-6	-9.5	-8.6	-7.9	-9.2	-9.2	-9.5	-9.2
62880-94-8	-9	-8.8	-7.9	-9.2	-8.4	-9.4	-8.9
2343-53-5	-9	-8.9	-7.9	-9.2	-8.6	-9.4	-9.1
126565-13-7	-11.1	-12.4	-7.8	-9.2	-10.5	-12.8	-9.5
127003-77-4	-10.9	-9.8	-7.8	-9.2	-10	-10.6	-7.2
856220-62-7	-7.6	-10	-7.7	-9.2	-9.9	-8.8	-8.6
141363-32-8	-6.7	-9.4	-7.6	-9.2	-8.6	-9.5	-9.4
89863-50-3	-10.2	-10.5	-7.5	-9.2	-10.6	-10.6	-10.4
1107-00-2	-10.9	-11.1	-7.4	-9.2	-10.1	-10.3	-9.3
71356-38-2	-10.6	-9.5	-7.1	-9.2	-8.2	-9.7	-10.2
NOCAS_1036837	-10	-9	-7	-9.2	#N/A	-9.8	#N/A
NOCAS_1036802	-9.9	-9.2	-7	-9.2	#N/A	-9.6	-10
61778-79-8	-9.1	-14.1	-7	-9.2	-10.6	-12.7	-10.1
NOCAS_1036868	-11.3	-9.6	-6.9	-9.2	#N/A	-9.9	#N/A
NOCAS_1036918	-11.3	-9.3	-6.9	-9.2	#N/A	-10	#N/A
NOCAS_1036883	-10.9	-9.2	-6.9	-9.2	#N/A	-9.8	#N/A
NOCAS_1036896	-10	-9.2	-6.9	-9.2	#N/A	-10	#N/A
NOCAS_1034789	-9.2	-8.9	-6.9	-9.2	-9.1	-10	-10.2
100279-10-5	-7.2	-10.2	-6.6	-9.2	-9.3	-9.7	-9.6
134880-75-4	-6.7	-10.3	-6.6	-9.2	-9.8	-10.4	-10.7
1380424-42-9	-6.3	-9.6	-6.6	-9.2	-10	-10.7	-8.9
NOCAS_1036828	-10.2	-9	-6.4	-9.2	#N/A	-9.9	#N/A
13140-26-6	#N/A	-10.6	-6.2	-9.2	-9.3	-10.2	-10.8
1262605-53-7	-6.8	-9.7	-6	-9.2	-8.7	-10.4	-8.8
55154-18-2	-8.6	-10.6	-5.9	-9.2	-10.1	-11.1	-10.9
371771-07-2	-6.4	-9.5	-5.9	-9.2	-9.5	-9.3	-7.3
37486-69-4	-10	-10.1	-5.8	-9.2	-10.8	-10.8	-11.1
NOCAS_1035012	-8.8	-9	-5.8	-9.2	#N/A	-10.5	-10.5
NOCAS_1035633	-7.7	-7.6	-5.8	-9.2	#N/A	-9.3	-7.4
NOCAS_1035499	-7.2	-7.7	-5.8	-9.2	#N/A	-8.8	-7.2
27120-63-4	-7.9	-10.3	-5.7	-9.2	-8.9	-10.6	-10.1
NOCAS_1034943	-7.5	-8.3	-5.6	-9.2	-9.1	-9.6	-9.1
134880-90-3	-6.8	-10.2	-5.5	-9.2	-8.4	-9.5	-8.3
NOCAS_1035095	-8	-9.3	-5.4	-9.2	#N/A	-10.7	-10.2
94291-75-5	-8.5	-9.2	-5.3	-9.2	-9.4	#N/A	-10.9
93776-19-3	-9.9	-10.2	#N/A	-9.2	-7.3	-9.7	-10.3
NOCAS_894141	-9.1	-9.1	#N/A	-9.2	#N/A	-9.1	#N/A
NOCAS_1027589	-12.3	-10.3	-11.5	-9.1	-7.3	-9.6	-10.3
75262-87-2	-12	-9.9	-11	-9.1	-6.9	-9.1	-10.1
374-80-1	-11.7	-9.5	-11	-9.1	-7.3	-8.6	-10.4
112754-13-9	-11.8	-9.9	-10.9	-9.1	-10	-9.9	-10.3
423-03-0	-11.2	-9.3	-10.8	-9.1	-7	-9.2	-9.8
106226-84-0	-11.1	-10.2	-10.8	-9.1	-9.5	-10.1	-9.9
374-59-4	-11.4	-9.6	-10.6	-9.1	-8.5	-9.8	-10.6
82396-51-8	-11	-9.8	-10.6	-9.1	-10	-10.6	-11.3
87405-83-2	-10.9	-9.4	-10.6	-9.1	-10	-10	-10.9
NOCAS_1035143	-10.8	-9.1	-10.6	-9.1	#N/A	-9.6	-10.4
1610931-27-5	-10.1	-9.1	-10.6	-9.1	-8.8	-8.8	-9.4
NOCAS_1035250	-11.3	-9.1	-10.5	-9.1	#N/A	-10	-10.7
171978-95-3	-11.3	-9.5	-10.4	-9.1	-10	-10.5	-10.7
307-55-1	-11.2	-9.4	-10.4	-9.1	-9.9	-10.3	-10.7
66256-52-8	-10.9	-9.3	-10.4	-9.1	-9.2	-9.9	-11.1
80791-17-9	-10.2	-8.9	-10.4	-9.1	-9	-9.2	-10.2
423-65-4	-10.9	-9	-10.3	-9.1	-9.9	-9.7	-10.2
351194-78-0	-10.8	-9.3	-10.3	-9.1	-9.6	-9.8	-10.5
464-36-8	-10.6	-9.3	-10.3	-9.1	-9.6	-9.8	-10.2
100508-28-9	-10.6	-9.2	-10.3	-9.1	-9.5	-10.1	-10.3
NOCAS_1035244	-10.2	-9.5	-10.3	-9.1	#N/A	-9.8	-10.6
2089109-46-4	-10.8	-9.2	-10.2	-9.1	-9.4	-9.6	-10.4
932710-51-5	-10.2	-9.3	-10.2	-9.1	-9.5	-10	-10.2
47795-34-6	-10.5	-9.7	-10.1	-9.1	-9	-9.7	-10.7
307-45-9	-10.4	-8.9	-10.1	-9.1	-9.5	-9.5	-10.1
NOCAS_1035419	-10	-8.7	-10.1	-9.1	#N/A	-9.7	-10.1
596807-60-2	-10.8	-9.7	-10	-9.1	-9.7	-9.6	-10.6
2823-49-6	-10.6	-8.7	-10	-9.1	-9.6	-9.7	-10.3
NOCAS_1036329	-10.1	-9	-10	-9.1	#N/A	-9.9	-9.9
94159-79-2	-9.6	-9.3	-10	-9.1	-9.5	#N/A	-10.2
84808-64-0	-11.2	-9.2	-9.9	-9.1	-6	-7.9	-8.8
80791-12-4	-11.1	-9.9	-9.9	-9.1	-9.6	-10.4	-10.8
307-50-6	-11.1	-9.2	-9.9	-9.1	-9.8	-10.2	-10.2
56734-77-1	-10.9	-9.4	-9.9	-9.1	-9	-9.7	-10.4
2559-75-3	-10.8	-9.2	-9.9	-9.1	-10.6	-9.1	-9.9
1696260-07-7	-10.7	-8.9	-9.9	-9.1	-9.8	-9.7	-10.3
NOCAS_1036397	-10.5	-9.3	-9.9	-9.1	#N/A	-10.3	-10.3
307-46-0	-10.2	-8.7	-9.9	-9.1	-9.1	-9.3	-10.2
315237-99-1	-10.1	-9.2	-9.9	-9.1	-9.6	-9.7	-10
NOCAS_1035003	-9.9	-9	-9.9	-9.1	#N/A	-9.6	-10.4
234449-45-7	-9.8	-8.6	-9.9	-9.1	-8.7	-9.1	-9.6
59872-89-8	-8.8	-9.2	-9.9	-9.1	-8.9	-9	-9.4
NOCAS_1020675	-11.3	-10.2	-9.8	-9.1	-10.2	-10.7	-11
57133-61-6	-11.1	-9.8	-9.8	-9.1	-7.4	-8.6	-9.9
25080-19-7	-11	-9.5	-9.8	-9.1	-9.4	-9.9	-10.5
74948-35-9	-10.5	-9	-9.8	-9.1	-7.8	-8.7	-9.7
93131-75-0	-9.7	-9.1	-9.8	-9.1	-9.1	-9.6	-9.2
NOCAS_1034852	-9.3	-9.4	-9.8	-9.1	-9.4	-10.2	-10.6
426258-05-1	-10.5	-8.9	-9.7	-9.1	-9.2	-9.6	-10.6
1244062-17-6	-10.3	-9.2	-9.7	-9.1	-9.7	-9.8	-10.3
NOCAS_1034750	-10.1	-9.1	-9.7	-9.1	-9.4	-9.8	-10.1
1608112-37-3	-10	-9.2	-9.7	-9.1	-10	-9.5	-9.2
22236-19-7	-9.8	-10.4	-9.7	-9.1	-9.4	-9.6	-10.5
NOCAS_1036311	-9.8	-8.4	-9.7	-9.1	#N/A	-9.2	-9.9
1003194-01-1	#N/A	-8.5	-9.7	-9.1	-9.7	-9.8	-9.9
32582-75-5	-11.6	-11.7	-9.6	-9.1	-7.1	-10.5	-11.5
87901-77-7	-10.2	-9.3	-9.6	-9.1	-8.7	-9.1	-9.4
647-60-9	-9.5	-8.2	-9.6	-9.1	-9.3	-8.7	-8.8
5121-88-0	-9.4	-8.6	-9.6	-9.1	-7.5	-8.5	-8.7
57702-79-1	-9.3	-8.5	-9.6	-9.1	-9.3	-8.8	-9
1261952-81-1	-9.2	-8.8	-9.6	-9.1	-9.1	-9.6	-9.4
68298-10-2	-10.8	-10.2	-9.5	-9.1	-9.4	-10.1	-10.4
1419865-32-9	-9.8	-8.6	-9.5	-9.1	-8.8	-8.9	-8.7
244022-66-0	-9.5	-8.5	-9.5	-9.1	-9	-8.8	-9.3
958825-16-6	-9.5	-9.5	-9.5	-9.1	-9.1	-9.6	-9.6
668989-63-7	-9.1	-9.2	-9.5	-9.1	-8.7	-9.4	-10
62623-09-0	-10.7	-9.7	-9.4	-9.1	-9.6	-10.3	-10.6
64130-99-0	-10.5	-8.9	-9.4	-9.1	-9	-9.3	-9.7
162083-76-3	-10.4	-8.9	-9.4	-9.1	-8.8	-9.3	-9.6
65440-93-9	-10.4	-9	-9.4	-9.1	-10.2	-8.9	-9.4
871210-22-9	-10.3	-9	-9.4	-9.1	-8.9	-9.2	-9.6
344580-04-7	-10.3	-9.1	-9.4	-9.1	-9.2	-9.5	-9.8
80244-65-1	-10.3	-8.9	-9.4	-9.1	-9	-9.8	-10.1
41123-44-8	-10.1	-9	-9.4	-9.1	-9.6	-9.9	-10.2
13628-92-7	-10.1	-8.7	-9.4	-9.1	-8.7	-8.6	-9.7
33496-54-7	-10	-8.8	-9.4	-9.1	-9.4	-9.2	-9.4
93454-74-1	-9.6	-8.3	-9.4	-9.1	-9.3	-9.1	-10
384828-83-5	-9.2	-9.1	-9.4	-9.1	-8.4	-8.9	-9.1
NOCAS_1035989	-8.9	-9.3	-9.4	-9.1	#N/A	-10.1	-10.9
167162-23-4	-8.8	-9.1	-9.4	-9.1	-9	-8.7	-9.6
NOCAS_1035429	-8.4	-9.4	-9.4	-9.1	#N/A	-8.9	-9.4
38550-46-8	-10.2	-8.8	-9.3	-9.1	-9.6	-9.6	-9.8
505063-74-1	-10	-8.7	-9.3	-9.1	-10.5	-9.9	-9.3
892155-19-0	-9.5	-9	-9.3	-9.1	-9	-9.5	-9.7
195324-88-0	-11	-9.6	-9.2	-9.1	-10	-10.5	-7.9
56594-69-5	-10.6	-9	-9.2	-9.1	-8.4	-8.4	-9.5
NOCAS_1026905	-10.5	-8.8	-9.2	-9.1	-9.2	-9.2	-9.9
61097-79-8	-10.1	-8.6	-9.2	-9.1	-8.9	-9	-9.1
104986-67-6	-10.1	-9	-9.2	-9.1	-9.5	-8.4	-9.6
54207-74-8	-10	-8.5	-9.2	-9.1	-9	-9.1	-9.5
30295-51-3	-9.9	-9.2	-9.2	-9.1	-8.7	-9.4	-9.6
40396-63-2	-9.9	-8.6	-9.2	-9.1	-8.4	-8.4	-9.5
15577-26-1	-9.8	-8.9	-9.2	-9.1	-9	-8.8	-9.6
NOCAS_1036711	-9.8	-9.6	-9.2	-9.1	#N/A	-10.3	-11.1
86130-60-1	-9.6	-9	-9.2	-9.1	-9.4	-9.1	-9.7
133911-24-7	-9.2	-8.7	-9.2	-9.1	-9.3	-9.1	-9.1
82126-64-5	-9.2	-8.8	-9.2	-9.1	-8	-9.5	-9.3
NOCAS_1034576	-10.4	-9.3	-9.1	-9.1	-9.4	-9.5	-10.2
1608112-36-2	-9.8	-8.6	-9.1	-9.1	-9.7	-9.1	-9.2
362-57-2	-9.7	-8.6	-9.1	-9.1	-9.3	-9.1	-9.4
34455-24-8	-9.6	-9.1	-9.1	-9.1	-9.1	-9.5	-10.1
NOCAS_1035132	-9.1	-8.4	-9.1	-9.1	#N/A	-9	-9.3
93454-75-2	-9.1	-8.4	-9.1	-9.1	-8.7	-9.4	-9.4
NOCAS_1034957	-8.6	-9	-9.1	-9.1	-8.7	-9.1	-9.6
909351-87-7	-7.3	-10.3	-9.1	-9.1	-9.6	-10.6	-9.4
NOCAS_1026904	-9	-10.4	-9	-9.1	-9.9	-10.4	-10.6
84201-60-5	-10.1	-8.7	-8.9	-9.1	-9	-9.3	-9.8
113999-61-4	-9.7	-8.9	-8.9	-9.1	-8.9	-9.1	-9.7
37696-83-6	-9.3	-8.4	-8.9	-9.1	-8.8	-8.7	-9.1
1383438-89-8	-9	-8.9	-8.9	-9.1	-9.1	-9.2	-9.4
919005-23-5	-9	-8.7	-8.9	-9.1	-8.8	-8.7	-8.8
82097-14-1	-7.8	-9.6	-8.9	-9.1	-10	-9.4	-10.4
2089109-30-6	-10.2	-8.7	-8.8	-9.1	-8.8	-9	-9.5
649727-95-7	-10	-8.7	-8.8	-9.1	-8.7	-8.7	-8.8
NOCAS_1036370	-10	-8.7	-8.8	-9.1	#N/A	-9.2	-9.2
171184-16-0	-9.6	-9	-8.8	-9.1	-9	-9.5	-9.6
NOCAS_1034699	-9.6	-9.2	-8.8	-9.1	-8.7	-8.7	-9.9
125768-41-4	-9.2	-8.8	-8.8	-9.1	-8.9	-9.1	-9.5
NOCAS_1034956	-8.2	-9.1	-8.8	-9.1	-8.8	-9.1	-9.3
34761-47-2	-10.9	-10.3	-8.7	-9.1	-10.3	-10.6	-10.4
206184-90-9	-10	-9.6	-8.7	-9.1	-9.3	-9.2	-9.5
138472-76-1	-9.6	-8.4	-8.7	-9.1	-9	-9.1	-9.4
195147-90-1	-9.5	-9.7	-8.7	-9.1	-8.7	-9.1	-9.7
62284-34-8	-8.9	-10.3	-8.7	-9.1	-9.3	-10	-8.5
NOCAS_1034672	-8.7	-7.9	-8.7	-9.1	-8.2	-8.3	-8.7
52999-46-9	-9.5	-8.9	-8.6	-9.1	-10.1	-9.2	-9.6
NOCAS_1034984	-8.7	-8.8	-8.6	-9.1	#N/A	-9	-6.9
NOCAS_1035280	-10.2	-9	-8.5	-9.1	#N/A	-9.3	-9.6
94159-87-2	-9.5	-8.4	-8.5	-9.1	-9.1	#N/A	-9.5
67699-49-4	-9.4	-8.3	-8.5	-9.1	-9	-8.8	-8.9
80475-32-7	-9.3	-8.3	-8.5	-9.1	-8	-8.6	-8.7
NOCAS_1032348	-8.8	-9.1	-8.5	-9.1	-9.2	-9.1	-9.7
70846-84-3	-10	-8.9	-8.4	-9.1	-9.2	-9.6	#N/A
117146-18-6	-8.7	-8	-8.4	-9.1	-8.6	-8.8	-9.2
87901-76-6	-10.6	-9.5	-8.3	-9.1	-9.7	-10.4	-10.8
129838-38-6	-10.5	-9.5	-8.3	-9.1	-9.7	-10	-10.1
141977-66-4	-10.4	-9.6	-8.3	-9.1	-9.6	-10.2	-10.1
871311-24-9	-8.8	-8.5	-8.3	-9.1	-8.6	-9.2	-9.6
919079-96-2	-8.5	-8.4	-8.3	-9.1	-8.4	-8.8	-9.6
93454-69-4	-9.9	-9.1	-8.2	-9.1	-9.6	-9.4	-9.7
NOCAS_1036773	-9.7	-8.8	-8.2	-9.1	#N/A	-8.9	-9.6
NOCAS_1035553	-8.6	-9	-8.2	-9.1	#N/A	-8.7	-9.6
1513864-10-2	-9.2	-9.1	-8.1	-9.1	-8.5	-9.2	-9.5
88992-47-6	-9.3	-8.9	-8	-9.1	-8.1	-9	-9.1
142674-34-8	-8.8	-8	-8	-9.1	-8.5	-8.7	-8.6
93128-61-1	-8.4	-8.5	-8	-9.1	-8.7	-8.4	-9.1
57325-44-7	-9.1	-8.2	-7.9	-9.1	-8.3	-9	-9.3
121912-27-4	-8.4	-8.2	-7.5	-9.1	-8.4	-8.9	-9
38506-78-4	-9.9	-9.9	-7.3	-9.1	-10.2	-10.2	-10.5
NOCAS_1034891	-9.4	-8.4	-7.2	-9.1	-8.5	-9.3	-9.8
NOCAS_1034866	-8.8	-9.2	-7.2	-9.1	-8.9	-9.1	-9.8
922517-12-2	-6.7	-10.1	-7.2	-9.1	-9.7	-9.2	-10.5
820253-12-1	-9.9	-10.2	-7	-9.1	-10.3	-9.7	-10.5
NOCAS_1035619	-8.1	-8.9	-7	-9.1	#N/A	-9.7	-8.1
91707-63-0	-7.7	-9.1	-7	-9.1	-10.4	-10.3	-8.1
74702-96-8	-7	-11	-6.9	-9.1	-8.9	-10.2	-9.5
NOCAS_1036836	-9.7	-8.8	-6.8	-9.1	#N/A	-8.7	#N/A
119126-15-7	-9.6	-9.2	-6.8	-9.1	-9.3	-9.5	-8.2
NOCAS_1035513	-9.2	-9.2	-6.8	-9.1	#N/A	-9.6	-9.9
NOCAS_1027014	-7.5	-11.3	-6.8	-9.1	-8.6	-8.7	-8.1
15979-14-3	-9.9	-9.9	-6.7	-9.1	-10.1	-10	-10.4
90735-56-1	-6.4	-9.9	-6.7	-9.1	-10.8	-10.4	-11.1
1217464-23-7	-8.5	-9.4	-6.5	-9.1	-10.1	-9	-9.1
72494-14-5	-7.8	-10.1	-6.1	-9.1	-8.7	-10.2	-8.4
NOCAS_1035093	-7.7	-8.5	-6.1	-9.1	#N/A	-9.7	-9.5
82224-37-1	-9.9	-9.8	-5.8	-9.1	-9.7	-9.7	-10
94231-56-8	-7.8	-10.2	-5.7	-9.1	-8.5	#N/A	-10.6
92589-42-9	-6.2	-9.1	-5.7	-9.1	-8.3	-8.9	-7.5
68298-11-3	-7.9	-7.8	-5.6	-9.1	-8.6	-9	-8.8
615563-01-4	-9.5	-9.1	-5.5	-9.1	-9.3	-10.6	-9.9
NOCAS_1035152	-8.7	-9.1	-5.4	-9.1	#N/A	-9.7	-9.8
114221-75-9	-9.4	-10	-5.1	-9.1	-9.1	-10.4	-10.9
93776-29-5	-10.1	-10.6	-4.6	-9.1	-7.7	-10.8	-11.1
NOCAS_892573	-9.7	-8.8	#N/A	-9.1	#N/A	-9.2	#N/A
NOCAS_860503	-8.7	-8.4	#N/A	-9.1	#N/A	-8.8	#N/A
94291-76-6	-8.5	-10.2	#N/A	-9.1	-9	#N/A	-9.7
5492-89-7	-11.7	-10.1	-11.1	-9	-7.9	-9.4	-10.5
70627-97-3	-11.1	-10.5	-10.5	-9	-10.4	-10.6	-10.8
52299-26-0	-10.8	-9	-10.3	-9	-9.5	-9.4	-10.2
66256-53-9	-10.8	-9.4	-10.3	-9	-9.8	-9.8	-10.3
179799-68-9	-11.1	-9.3	-10.2	-9	-10	-10.1	-10.4
172369-52-7	-11.1	-9.7	-10.2	-9	-9.6	-10.5	-10.3
2269495-21-6	-11	-9.4	-10.2	-9	-9.7	-10.1	-10.4
65294-16-8	-10.3	-9.3	-10.2	-9	-9.8	-9.6	-9.4
32848-17-2	-10.2	-9.1	-10.2	-9	-9.5	-10	-9.9
423-73-4	-11.2	-9.8	-10.1	-9	-9.7	-10.2	-10.9
196859-54-8	-10.7	-8.8	-10.1	-9	-9.8	-10.1	-10.2
80791-16-8	-10.4	-8.8	-10.1	-9	-9	-9.5	-10.1
94159-82-7	-9.9	-9.9	-10.1	-9	-9.1	#N/A	-10.6
339-20-8	-11.1	-9.8	-10	-9	-9.7	-10.2	-10.4
NOCAS_1035519	-10.7	-9	-10	-9	#N/A	-9.7	-10.2
2058-94-8	-10.6	-9.1	-10	-9	-9.6	-9.7	-10.1
188630-32-2	-10.5	-9.3	-10	-9	-9.5	-9.8	-9.5
864551-38-2	-10.5	-8.5	-10	-9	-9.6	-9.7	-10.4
70887-94-4	-10.4	-8.9	-10	-9	-9.8	-9.8	-10.5
132782-24-2	-10.7	-9.2	-9.9	-9	-9.1	-9.4	-10
1383918-01-1	-10.4	-8.6	-9.9	-9	-9.5	-9.7	-10.5
NOCAS_1036286	-10.3	-8.5	-9.9	-9	#N/A	-9.3	-10.3
71178-19-3	-10	-8.7	-9.9	-9	-9.1	-9.4	-9.8
71178-11-5	-9.9	-8.6	-9.9	-9	-8.7	-9	-9.6
94159-83-8	-8.8	-9	-9.9	-9	-9	#N/A	-10.6
307-71-1	-10.3	-8.8	-9.8	-9	-9.6	-9.8	-10.4
NOCAS_1034751	-10.2	-9.6	-9.8	-9	-9.6	-9.9	-10.3
335-36-4	-10.1	-8.9	-9.8	-9	-9.1	-9	-10.3
649721-94-8	-10	-9.1	-9.8	-9	-9.4	-9.9	-10.9
106877-15-0	-10	-8.8	-9.8	-9	-9.6	-8.9	-9.7
64511-24-6	-10.8	-9	-9.7	-9	-9.1	-9.8	-10.1
23069-32-1	-10.7	-9.2	-9.7	-9	-9.6	-10	-9.9
1835251-22-3	-10.5	-9	-9.7	-9	-9.6	-9.8	-10.5
1424379-21-4	-10.5	-8.9	-9.7	-9	-9.7	-9.3	-9.8
63967-43-1	-10.2	-8.7	-9.7	-9	-9	-9.3	-10.1
646-85-5	-10.1	-8.6	-9.7	-9	-8.4	-8.9	-9.5
93706-76-4	-9.9	-8.9	-9.7	-9	-9.1	-9.6	-9.8
70887-84-2	-9.8	-8.4	-9.7	-9	-8.6	-8.6	-9.4
NOCAS_1035135	-9.7	-8.5	-9.7	-9	#N/A	-9.5	-9.7
68298-75-9	-8.2	-9.7	-9.7	-9	-9.6	-9.8	-10.2
139613-89-1	-10.2	-8.9	-9.6	-9	-9.3	-9	-9.5
NOCAS_1035160	-10.1	-9.3	-9.6	-9	#N/A	-9.7	-10.3
317817-24-6	-9.8	-9	-9.6	-9	-8.9	-9.2	-9.3
582-00-3	-9.8	-9.6	-9.6	-9	-10.7	-9.9	-9.8
376-94-3	-9.4	-8.8	-9.6	-9	-8.7	-9.2	-9.1
641617-25-6	-10.7	-9.3	-9.5	-9	-9.6	-9.8	-10.4
139613-90-4	-10	-8.8	-9.5	-9	-9.6	-8.9	-9.7
920491-93-6	-10	-9.5	-9.5	-9	-9.2	-9.4	-9.7
NOCAS_1027698	-10	-8.8	-9.5	-9	-8.8	-8.9	-9.7
5486-63-5	-9.9	-8.9	-9.5	-9	-9.4	-9.2	-9.3
89984-91-8	-9.9	-9	-9.5	-9	-9.1	-9.3	-10.5
314053-71-9	-9.9	-8.6	-9.5	-9	-8.7	-9.1	-9.6
136909-85-8	-9.9	-8.4	-9.5	-9	-8.6	-8.8	-9.8
204130-95-0	-9.7	-9	-9.5	-9	-9.9	-9.5	-9.4
1610931-26-4	-9.6	-8.6	-9.5	-9	-9.4	-9.2	-9.5
NOCAS_1036019	-9.5	-9.6	-9.5	-9	#N/A	-10	-11
4314-38-9	-9.2	-8.6	-9.5	-9	-9	-8.7	-8.8
345944-97-0	-10.1	-8.8	-9.4	-9	-9	-9.2	-9.4
904-75-6	-10.1	-8.7	-9.4	-9	-9.4	-8.9	-9.5
86525-52-2	-10	-10	-9.4	-9	-9.7	-10.1	-9.7
6396-41-4	-10	-8.8	-9.4	-9	-9.6	-9	-9.7
88951-26-2	-9.9	-8.7	-9.4	-9	-8.3	-8.7	-9.1
254889-10-6	-9.6	-9.5	-9.4	-9	-9.1	-9	-9.8
736879-74-6	-9.6	-9.1	-9.4	-9	-8.9	-9.9	-9.7
81769-55-3	-9.5	-8.4	-9.4	-9	-8.7	-8.5	-9.4
142214-54-8	-9.5	-8.6	-9.4	-9	-8.8	-8.7	-9.5
NOCAS_1019133	-9.4	-9.1	-9.4	-9	-9.4	-9.2	-9.4
NOCAS_1034958	-8.6	-9.3	-9.4	-9	-8.5	-9.4	-9.9
1588522-06-8	-10.8	-9.8	-9.3	-9	-9.1	-10.3	-9.6
356055-76-0	-10.4	-8.9	-9.3	-9	-9.6	-9.4	-9.8
87415-31-4	-10	-8.5	-9.3	-9	-9.4	-8.5	-9.7
681443-29-8	-9.9	-9.2	-9.3	-9	-9.7	-9.1	-9.4
62245-51-6	-9.8	-8.7	-9.3	-9	-9.4	-9	-9.7
129257-23-4	-9.7	-8.4	-9.3	-9	-9.6	-8.6	-8.9
675876-48-9	-9.6	-9.8	-9.3	-9	-9.4	-9.5	-9.6
801287-29-6	-9.3	-8.4	-9.3	-9	-8.3	-8.2	-9.3
34455-23-7	-9.2	-8.7	-9.3	-9	-8.7	-9.1	-9.8
240801-56-3	-11.3	-10.9	-9.2	-9	-10.1	-10.9	-10.9
96250-52-1	-10	-8.9	-9.2	-9	-9	#N/A	-9.6
14650-24-9	-9.9	-9.1	-9.2	-9	-9.6	-9.7	-10.2
57678-90-7	-9.9	-9	-9.2	-9	-9.3	-9.5	-10
922141-63-7	-9.9	-9.1	-9.2	-9	-8.6	-9.4	-9.1
124576-86-9	-9.8	-8.9	-9.2	-9	-9.1	-9.2	-9.7
1608112-38-4	-9.8	-8.6	-9.2	-9	-9.6	-9	-9.2
112340-21-3	-9.6	-8.7	-9.2	-9	-8.9	-9.1	-9.3
1407514-44-6	-9.4	-8.2	-9.2	-9	-8.8	-8.7	-9.2
NOCAS_1035470	-8.5	-9.3	-9.2	-9	#N/A	-9.7	-10
NOCAS_1035408	-10.8	-9.2	-9.1	-9	#N/A	-9.5	-10.3
541547-94-8	-10.3	-8.9	-9.1	-9	-9.5	-9.7	-9.9
NOCAS_1033161	-10.2	-8.9	-9.1	-9	-9	-9.2	-10
94817-80-8	-9.9	-8.9	-9.1	-9	-8.9	#N/A	-10.3
90851-71-1	-9.7	-8.7	-9.1	-9	-8.5	-9	-9.3
75668-30-3	-9.6	-8.5	-9.1	-9	-8.6	-8.5	-9.1
83701-39-7	-10.2	-10.3	-9	-9	-9	-9.5	-10.5
73673-81-1	-10	-9.4	-9	-9	-10.4	-9.1	-8.8
89863-56-9	-9.9	-9.1	-9	-9	-9	-8.7	-9.4
114810-52-5	-9.7	-8.5	-9	-9	-8.8	-9.2	-9.1
152682-85-4	-9.6	-9.2	-9	-9	-9.7	-9.5	-10
143094-26-2	-9.6	-8.1	-9	-9	-8.5	-8.4	-8.8
1228093-93-3	-9.5	-8.5	-9	-9	-9.6	-10	-10.1
95452-53-2	-9.5	-8	-9	-9	-9.7	#N/A	-9
NOCAS_1035885	-9.2	-8.9	-9	-9	#N/A	-9.8	-9.5
75457-12-4	-9	-9.3	-9	-9	-8.9	-8.8	-9.5
250738-43-3	-9	-8.6	-9	-9	-9.3	-9.2	-10.4
167641-85-2	-8.6	-8.5	-9	-9	-9.1	-9.1	-9.6
NOCAS_1035426	-8.6	-9	-9	-9	#N/A	-9	-9.8
64253-90-3	-10	-8.8	-8.9	-9	-8.9	-9.6	-9.9
28506-33-4	-9.9	-9.3	-8.9	-9	-8.4	-9.3	-10.2
852527-48-1	-9.8	-8.7	-8.9	-9	-8.8	-8.9	-9.7
307-31-3	-9.3	-8.1	-8.9	-9	-8.7	-8.3	-8.6
89685-56-3	-9.3	-8.2	-8.9	-9	-8.2	-8.6	-9.1
854095-13-9	-10.1	-9.3	-8.8	-9	-9	-9.5	-10.2
NOCAS_1036469	-10.1	-8.8	-8.8	-9	#N/A	-9.4	-9.7
89863-55-8	-10	-9	-8.8	-9	-9	-9.1	-9.6
94817-79-5	-10	-8.8	-8.8	-9	-9.1	#N/A	-9.9
38850-50-9	-9.8	-8.8	-8.8	-9	-8.6	-9.1	-9.6
64572-83-4	-9.8	-8	-8.8	-9	-8.2	-7.8	-8.5
133310-72-2	-9.7	-8.5	-8.8	-9	-8.9	-9.2	-9.5
957206-65-4	-9.6	-8.9	-8.8	-9	-9	-9.4	-9.7
183997-46-8	-9.3	-8.8	-8.8	-9	-8.5	-8.9	-9.2
NOCAS_1035803	-8.6	-8.3	-8.8	-9	#N/A	-9.4	-7.6
144862-39-5	-10	-9.5	-8.7	-9	-9.6	-9.6	-9.4
NOCAS_1036227	-9.9	-9.1	-8.7	-9	#N/A	-9.7	-9.8
NOCAS_1036542	-9	-8.4	-8.7	-9	#N/A	-8.7	-9.3
NOCAS_1035896	-9	-10.3	-8.7	-9	#N/A	-10.4	-10.6
14814-76-7	-8.9	-8.3	-8.7	-9	-8.4	-8.6	-8.9
1513863-91-6	-8.7	-8.7	-8.7	-9	-8.6	-9	-9.8
NOCAS_1032992	-8.5	-9.1	-8.7	-9	-9.1	-9.1	-9.7
65150-95-0	-10.5	-10.1	-8.6	-9	-10.2	-10.5	-10.2
64465-34-5	-10	-9.6	-8.6	-9	-8.4	-9.7	-8
NOCAS_1034733	-9.8	-8.6	-8.6	-9	-8.4	-8.8	-9.5
67939-61-1	-9.4	-8.8	-8.6	-9	-8.9	-8.7	-9.1
86994-47-0	-9.2	-8.5	-8.6	-9	-8	-8.4	-8.7
80621-17-6	-9.1	-9	-8.6	-9	-8.5	-8.8	-9
919005-17-7	-8.9	-8.8	-8.6	-9	-9.1	-8.7	-9.2
176979-19-4	-8.5	-8.7	-8.6	-9	-8.5	-8.9	-9.2
NOCAS_1036591	-8.1	-9.8	-8.6	-9	#N/A	-10.8	-10.8
48077-95-8	-9.8	-8.8	-8.5	-9	-9.2	-9.1	-9.7
189446-57-9	-9.8	-10.1	-8.5	-9	-10.6	-10.4	-11.5
871311-23-8	-9.6	-8.3	-8.5	-9	-9.1	-9.1	-9.2
NOCAS_1035563	-9.6	-8.9	-8.5	-9	#N/A	-9.2	-9.7
NOCAS_1035972	-8.8	-8.4	-8.5	-9	#N/A	-8.6	-8.9
1597-70-2	-9.7	-8.6	-8.4	-9	-8.7	-8.8	-9.5
NOCAS_1027661	-9.5	-8.5	-8.4	-9	-9	-9.1	-9.2
103833-18-7	-9.2	-10.5	-8.4	-9	-9.4	-10.2	-10.5
130114-31-7	-9.2	-8.7	-8.4	-9	-8.4	-8.4	-8.7
755-37-3	-9.1	-8.9	-8.4	-9	-8.8	-8.9	-9.2
NOCAS_1035883	-8.8	-8.5	-8.4	-9	#N/A	-9.1	-8.7
1383438-88-7	-8.7	-8.2	-8.4	-9	-8.3	-8.6	-9.2
704870-51-9	-8.6	-8.7	-8.4	-9	-8.6	-9.3	-9.3
862130-69-6	-7.9	-10.4	-8.4	-9	-9.9	-11.5	-11.9
NOCAS_1035481	-7.9	-9.9	-8.4	-9	#N/A	-10.2	-10.1
113584-34-2	-11.5	-10.2	-8.3	-9	-10.4	-10.1	-10.3
1513864-03-3	-8.9	-8.6	-8.3	-9	-7.9	-8.8	-8.7
13140-24-4	-8.4	-10.6	-8.3	-9	-10.6	-10.9	-11.1
862134-28-9	-7.3	-11.3	-8.3	-9	-9.9	-10.5	-11.2
1036029-24-9	-9.1	-8.4	-8.2	-9	-8.4	-9	-9.6
93128-66-6	-9	-7.9	-8.2	-9	-8	-8.7	-9.7
97963-96-7	-8.8	-9.1	-8.2	-9	-8.9	#N/A	-9.7
142674-38-2	-7.7	-8.3	-8.2	-9	-8.4	-8.7	-8.8
89863-49-0	-10	-10.2	-8.1	-9	-10.2	-10.1	-10
284665-40-3	-9.4	-9.5	-8.1	-9	-8.8	-8.4	-8.6
25431-52-1	-9.4	-8.7	-8.1	-9	-8.1	-8.8	-9
160460-04-8	-9.3	-8.1	-8.1	-9	-8.6	-8.9	-9.2
NOCAS_1034592	-9.3	-9.2	-8.1	-9	-9.7	-10.2	-10.3
2089108-68-7	-8.6	-9.1	-8.1	-9	-8.5	-8.8	-8.8
109856-51-1	-9.3	-8.4	-8	-9	-8.7	-8.5	-9.2
2103241-09-2	-8.6	-8.8	-8	-9	-8.2	-8.5	-9
156757-62-9	-8.8	-8.7	-7.9	-9	-8.6	-8.2	-8.7
1257261-94-1	-8.2	-8.3	-7.9	-9	-8.7	-9.3	-9.5
1233879-49-6	#N/A	-7.9	-7.9	-9	-8.7	-8.5	-8.9
58191-47-2	-10.4	-9.8	-7.8	-9	-10.3	-10.7	-10.4
34695-30-2	-9	-8.3	-7.8	-9	-8.5	-8.6	-9.1
1513863-90-5	-8.5	-8	-7.8	-9	-7.9	-8.1	-8.4
547746-38-3	-7.8	-10.9	-7.8	-9	-8.3	-10.9	-9.8
89863-48-9	-10.1	-10.6	-7.7	-9	-9.7	-9.8	-10.3
66008-71-7	-8.7	-8.5	-7.7	-9	-8.2	-8.5	-8.8
154628-01-0	-8.7	-7.8	-7.7	-9	-8.1	-8.3	-8.8
NOCAS_1035478	-8.2	-9.5	-7.7	-9	#N/A	-9.3	-10
NOCAS_1036231	-9.6	-9.8	-7.6	-9	#N/A	-10.6	-11.1
847925-91-1	-9.4	-10.4	-7.5	-9	-8.3	-10.1	-8
548447-14-9	-6.8	-9.1	-7.5	-9	-8.7	-10.1	-9.8
862134-29-0	-7.7	-12	-7.3	-9	-8.7	-10.2	-11.4
63264-80-2	-11.6	-9.9	-7.2	-9	-9.9	-11.2	-8.4
NOCAS_1034865	-8.7	-8.9	-7.1	-9	-8.5	-8.8	-9.7
NOCAS_1035022	-7.9	-8.9	-7.1	-9	#N/A	-8.5	-8.1
NOCAS_1026934	-7.1	-10.3	-7.1	-9	-9.1	-10.1	-9.4
NOCAS_1034971	-7.4	-8.9	-7	-9	-8.4	-9.2	-10.1
182003-69-6	-11	-10.2	-6.9	-9	-11	-10.7	-9.4
NOCAS_1036621	-8.6	-9	-6.9	-9	#N/A	-9.6	-10.9
NOCAS_1035018	-8.1	-9.9	-6.9	-9	#N/A	-9.4	-10.5
75042-10-3	-7.2	-10.2	-6.9	-9	-9.5	-10	-8.3
2089108-80-3	-7.4	-8.1	-6.8	-9	-8.8	-8.8	-9.2
67224-12-8	-8.3	-8.1	-6.6	-9	-8.5	-8.9	#N/A
862133-37-7	-8	-9.7	-6.6	-9	-9.5	-10.8	-8
680579-72-0	-9.1	-9.4	-6.5	-9	-9.4	-9.6	-7.9
97331-50-5	-8.7	-9.7	-6.5	-9	-9	#N/A	-9.1
NOCAS_1036892	-10.1	-8.9	-6.4	-9	#N/A	-9.4	#N/A
293754-55-9	-9.8	-9.2	-6.4	-9	-8.4	-9.2	-9.6
NOCAS_1035243	-8.6	-8.6	-6.4	-9	#N/A	-10.1	-9.8
NOCAS_1035223	-8.5	-8.4	-6.3	-9	#N/A	-9.3	-9.5
NOCAS_1034867	-8.5	-8.7	-6.2	-9	-9.5	-8.9	-8.8
NOCAS_1036623	-5.3	-10.2	-5.9	-9	#N/A	-10.5	-9.9
69091-22-1	-8.8	-9.1	-5.8	-9	-8.5	-8.9	-9.8
NOCAS_1036622	-6.5	-9.3	-5.7	-9	#N/A	-10.5	-9
NOCAS_1034944	-7.7	-8.4	-5.5	-9	-8.8	-10.1	-9.6
272451-65-7	-6.8	-10.5	-5.4	-9	-8.8	-10	-7.5
NOCAS_1036620	-8.6	-9	-5.3	-9	#N/A	-9.6	-10
94313-84-5	-7.8	-9.1	-5	-9	-9.6	#N/A	-8.4
464-40-4	-7.8	-8.6	-4.4	-9	-9.2	-9.6	-8.3
NOCAS_893453	-9.7	-9	#N/A	-9	#N/A	-9.1	#N/A
NOCAS_893454	-9.5	-9.1	#N/A	-9	#N/A	-9.4	#N/A
NOCAS_894139	-9	-8.1	#N/A	-9	#N/A	-8.4	#N/A
107349-85-9	-11	-10.2	-11.9	-8.9	-8.3	-9.5	-9.9
134641-35-3	-11.1	-9.6	-10.6	-8.9	-9.7	-10.2	-11
247170-28-1	-11.1	-9.7	-10.4	-8.9	-10.4	-11.1	-11.7
307-51-7	-11	-9.3	-10.4	-8.9	-10.1	-10.2	-10.4
NOCAS_1034965	-10.6	-8.9	-10.3	-8.9	-9.4	-9.4	-10
374-91-4	-10.4	-9.3	-10.3	-8.9	-9.8	-9.3	-10.6
88951-28-4	-10.9	-9.5	-10.2	-8.9	-9	-10	-10.8
NOCAS_1034817	-10.8	-8.8	-10.2	-8.9	-9.3	-9.7	-10
55751-36-5	-11.4	-9.6	-10.1	-8.9	-6.8	-8.3	-10.1
89883-19-2	-10.8	-9.8	-10.1	-8.9	-9.4	-9.9	-10.5
156186-28-6	-10.5	-8.8	-10.1	-8.9	-9.5	-9.8	-10
NOCAS_1026666	-10.5	-8.7	-10.1	-8.9	-9.1	-9.5	-9.9
100221-82-7	-11.3	-10.3	-10	-8.9	-9.7	-10.2	-10.7
74701-33-0	-11.3	-9.8	-10	-8.9	-9.6	-10.4	-11.1
89932-76-3	-10.9	-9.7	-10	-8.9	-9.7	-10.4	-10.4
NOCAS_1028082	-10.6	-8.8	-10	-8.9	-9.5	-9.7	-10.3
203302-98-1	-10.5	-8.5	-10	-8.9	-9.4	-9.5	-9.9
30389-25-4	-10.3	-9	-10	-8.9	-9.7	-9.9	-10.4
164796-44-5	-10.2	-9.6	-10	-8.9	-9.4	-9.9	-10.8
38550-36-6	-10.8	-9.2	-9.9	-8.9	-9.7	-9.9	-10
842123-44-8	-10.7	-8.7	-9.9	-8.9	-9.4	-9.3	-10.2
864551-40-6	-10.4	-8.7	-9.9	-8.9	-9.5	-9.3	-10.5
116087-09-3	-10.4	-9.1	-9.9	-8.9	-9.5	-9.6	-10.1
1765-48-6	-10.1	-8.9	-9.9	-8.9	-9.4	-9.4	-10.3
865-86-1	-10.1	-8.4	-9.9	-8.9	-9.4	-9.3	-10.3
85758-71-0	-10.1	-8.5	-9.9	-8.9	-9.2	-9.2	-10.1
41605-60-1	-10	-9	-9.9	-8.9	-9.6	-9.7	-9.9
73602-45-6	-10	-9.1	-9.9	-8.9	-9.2	-9.7	-9.5
685563-70-6	-9.8	-8.5	-9.9	-8.9	-8.4	-9.1	-9.6
41506-11-0	-10.4	-8.9	-9.8	-8.9	-9.3	-9.9	-10.2
NOCAS_1034598	-10.2	-8.7	-9.8	-8.9	-9.6	-9.5	-10.3
NOCAS_1036385	-10.2	-8.9	-9.8	-8.9	#N/A	-9.2	-9.9
304435-60-7	-9.2	-9.5	-9.8	-8.9	-9.4	-9.9	-9.9
56184-40-8	-10.5	-8.8	-9.7	-8.9	-9.2	-9.4	-10.2
292863-75-3	-10.1	-8.8	-9.7	-8.9	-9.3	-9.7	-10.2
296886-61-8	-10	-8.6	-9.7	-8.9	-10	-8.3	-8.6
60194-47-0	-9.9	-8.7	-9.7	-8.9	-9.2	-9.3	-6.5
NOCAS_1032376	-9.9	-8	-9.7	-8.9	-8.5	-8.5	-9.6
909351-91-3	-9.2	-10	-9.7	-8.9	-9.4	-9.2	-9.6
91374-75-3	-11	-8.7	-9.6	-8.9	-10	-8.9	-9.8
NOCAS_1026969	-10.7	-9.6	-9.6	-8.9	-9.5	-9.6	-10.4
119534-79-1	-10.4	-8.9	-9.6	-8.9	-10	-9	-9.5
65702-24-1	-10.3	-8.8	-9.6	-8.9	-9.5	-9.4	-9.9
330562-47-5	-10.1	-9.4	-9.6	-8.9	-9.2	-9.5	-9.8
NOCAS_1026822	-10.6	-9	-9.5	-8.9	-9.3	-9.6	-9.7
97539-76-9	-10.4	-8.6	-9.5	-8.9	-8.9	#N/A	-10.2
15166-00-4	-10.3	-9.3	-9.5	-8.9	-8.7	-9.5	-10
335-83-1	-10.1	-8.8	-9.5	-8.9	-9.3	-9.4	-10.2
52447-23-1	-10.1	-8.4	-9.5	-8.9	-8.5	-8.7	-9.7
261503-82-6	-9.8	-8.9	-9.5	-8.9	-8.9	-9.5	-9.7
142010-50-2	-9.7	-8.3	-9.5	-8.9	-8.7	-9	-9.8
29214-37-7	-10.1	-9.3	-9.4	-8.9	-9.7	-9.8	-10
63513-18-8	-9.9	-8.9	-9.4	-8.9	-9.2	-9.6	-9.1
117374-32-0	-9.9	-8.8	-9.4	-8.9	-8.9	-9.3	-9.4
48077-33-4	-9.9	-8.7	-9.4	-8.9	-8.9	-9.2	-9.7
NOCAS_1034633	-9.9	-8.8	-9.4	-8.9	-8.9	-9.2	-10
57670-46-9	-9.8	-8.7	-9.4	-8.9	-8.7	-9.3	-9.9
82854-34-0	-9.8	-8.2	-9.4	-8.9	-8.6	-9.2	-9.5
4998-38-3	-9.8	-8.5	-9.4	-8.9	-9.2	-9.5	-9.9
55118-65-5	-9.8	-8.7	-9.4	-8.9	-8.6	-8.6	-9.6
1841-46-9	-9.5	-8.8	-9.4	-8.9	-8.9	-8.9	-9.6
NOCAS_1009316	-9.4	-8.5	-9.4	-8.9	-8.8	-9.2	-9.8
113560-31-9	-10.2	-9.1	-9.3	-8.9	-8.7	-9.3	-9.8
NOCAS_1026907	-10.1	-8.8	-9.3	-8.9	-9	-9.4	-10.1
98873-61-1	-9.9	-9.1	-9.3	-8.9	-9.4	#N/A	-9.4
677324-22-0	-9.8	-9.2	-9.3	-8.9	-9.3	-9.7	-10.2
89995-29-9	-9.4	-8.8	-9.3	-8.9	-10.1	-9.1	-9.4
140229-81-8	-10.9	-10.1	-9.2	-8.9	-9.8	-10	-10
NOCAS_1035406	-10.2	-9.4	-9.2	-8.9	#N/A	-9.6	-9.5
57558-14-2	-10.1	-8.7	-9.2	-8.9	-9.4	-10	-10.6
72007-68-2	-9.8	-8.6	-9.2	-8.9	-8.7	-9.2	-9.5
[truncated: 12,737 more rows]

## Sheet: Table S4
Supplementary Table S4. The docking scores for Nanoplastics studied are shown for all receptors in this study
CASRN	CAR	PXR	AR	PPARa	PPARy	PPARd	RORyt
1002-69-3	-5.4	-5	-4.8	-5	-5.8	-4.9	-5.2
1002-88-6	#N/A	#N/A	#N/A	#N/A	#N/A	#N/A	#N/A
10022-31-8	#N/A	#N/A	#N/A	#N/A	#N/A	#N/A	#N/A
10026-24-1	#N/A	#N/A	#N/A	#N/A	#N/A	#N/A	#N/A
10031-43-3	#N/A	#N/A	#N/A	#N/A	#N/A	#N/A	#N/A
10032-15-2	-6	-5.5	-5.8	-5.3	-6.3	-5.5
10039-33-5	#N/A	#N/A	#N/A	#N/A	#N/A	#N/A	#N/A
#VALUE!	#N/A	#N/A	#N/A	#N/A	#N/A	#N/A	#N/A
10043-84-2	#N/A	#N/A	#N/A	#N/A	#N/A	#N/A	#N/A
10099-58-8	#N/A	#N/A	#N/A	#N/A	#N/A	#N/A	#N/A
101-02-0	-8.4	-8.6	-7.6	-8.5	-9.1	-8.6	-8.4
101-14-4	-8	-7.5	-7.9	-7.1	-7	-7.5	-8.4
101-25-7	-5.5	-5.5	-5.6	-6	-5.6	-5.6	-6.2
101-37-1	-6	-6.2	-6.3	-6.4	-6.8	-6	-6.3
101-55-3	-7.4	-6.9	-7.2	-7.1	-7.3	-6.9	-7.1
101-61-1	-6.5	-7.7	-6.7	-7.1	-7	-7.7	-7.9
101-67-7	-8	-7.8	-7.4	-8.2	-7.8	-8.1	-7.9
101-68-8	-8.2	-8.1	-8.3	-7.8	-7.3	-7.8	-8.6
101-72-4	-7.6	-7.3	-7.9	-7.6	-7.9	-7.8	-8
101-77-9	-7.3	-7.5	-7.4	-7	-7.1	-6.9	-7.8
101-80-4	-7.1	-6.9	-7.1	-6.7	-6.8	-6.6	-7
101-83-7	-7.3	-6.5	-6.8	-6.9	-6.8	-6.5	-6.8
101-86-0	-7.2	-6.6	-6.6	-6.4	-7.8	-7.1	-7
101-87-1	-7.2	-8.5	-8	-8.3	-8	-9.2	-9.1
101-90-6	-6.1	-6.3	-6.1	-6.1	-6.2	-6.1	-6.4
101-96-2	-6.7	-6.6	-6.7	-6.6	-7.2	-6.6	-6.9
10101-56-1	#N/A	#N/A	#N/A	#N/A	#N/A	#N/A	#N/A
1012-72-2	-7.1	-7.1	-6.5	-6.4	-6.1	-7.6	-7.3
101463-69-8	-7.5	-11.5	-8.1	-8.9	-10.4	-11.5	-9.9
#VALUE!	#N/A	#N/A	#N/A	#N/A	#N/A	#N/A	#N/A
10193-99-4	-5.1	-5.1	-4.8	-5.2	-5.2	-5.4	-5
10196-18-6	#N/A	#N/A	#N/A	#N/A	#N/A	#N/A	#N/A
10196-68-6	#N/A	#N/A	#N/A	#N/A	#N/A	#N/A	#N/A
0102-06-07	-7.7	-7.8	#N/A	#N/A	#N/A	#N/A	#N/A
0102-08-09	-7.9	-6.8	-7.2	-7.2	-7.9	-7.3	-7
102-09-0	-7.8	-7.4	-7.2	-7.1	-8	-7.2	-7.6
102-36-3	-5.9	-5.9	-6.1	-5.8	-5.9	-5.8	-6.5
102-47-6	-5.9	-6	-5.5	-5.6	-5.9	-5.8	-6.2
102-60-3	-5.6	-5.8	-5.8	-5.7	-5.8	-6.1	-5.8
102-77-2	-7	-7.2	-8	-7.1	-7.6	-7	-7.5
102-82-9	-5.8	-4.9	-5	-5	-5.6	-5	-5.4
102-87-4	-6.8	-6.4	-5.7	-7.5	-7	-7.3	-6.7
102089-33-8	#N/A	#N/A	#N/A
10213-78-2	-6.7	-5.8	-6	-6.6	-5.9	-6.3	-6.1
1022-22-6	-8.1	-8	-7.7	-7.4	-7.9	-8.1	-7.8
#VALUE!	-4.2	-4.2	-4.3	-4.3	-3.7	-4	-4
1024-57-3	-8.7	-7	-7.1	-6	-4.6	-6.7	-6.2
1025-15-6	-7	-6	-6.3	-6.1	-6.9	-5.9	-6.4
10287-53-3	-6.3	-6	-6	-6.1	-6.2	-5.8	-5.9
10294-26-5	#N/A	#N/A	#N/A
0103-11-7	-5.9	-5.5	-5.3	-5.4	-6.4	-5.4	-5.6
103-23-1	-7.3	-7	-6.6	-6.6	-7.2	-6.8	-7
103-33-3	-7.1	-7.1	-6.7	-6.6	-5.6	-6.4	-6.8
103-34-4	-5.4	-5.1	-5.7	-5.8	-5.6	-5.2	-5.7
103-41-3	-8.3	-8.7	-7.6	-8	-8.9	-8.4	-8.3
103-49-1	-7.6	-7.5	-6.8	-7.2	-7.9	-7.3	-7.3
103-50-4	-7.6	-7.4	-6.7	-7.1	-7.7	-7.3	-7.1
103-95-7	-7.2	-6.7	-6.7	-6.6	-6.8	-6.9	-7
103-96-8	-7.6	-7.2	-6.9	-6.9	-7.3	-7.3	-7.6
1031-07-08	-9.1	-7.8	-6.5	-5.4	-5	-5.1	-5.7
10347-54-3	-6.3	-6.3	-6.5	-6.1	-6.2	-6.2	-6.4
10361-37-2	#N/A	#N/A	#N/A
10361-82-7	#N/A	#N/A	#N/A
10361-93-0	#N/A	#N/A	#N/A
10361-94-1	#N/A	#N/A	#N/A
10380-28-6	#N/A	#N/A	#N/A
103837-45-2	#N/A	#N/A	#N/A
104-35-8	-7.1	-6.2	-6.4	-6.6	-6.1	-6.8	-7.1
104-40-5	-6.9	-6.3	-6.6	-6.4	-7	-6.7	-7.1
104-66-5	-6.9	-6.6	-6.4	-7	-8	-7.2	-7.4
104-74-5	-7.2	-6.7	-6.3	-6.6	-6.7	-6.8	-6.8
104-92-7	-5.3	-5	-5.4	-4.9	-5.1	-5	-5.2
10402-16-1	-7.1	-6.8	-6.8	-7.1	-6.7	-7.1	-7.3
104147-32-2	-7.3	-6.6	-6.8	-6.6	-6.5	-6.5	-7
10421-48-4	#N/A	#N/A	#N/A
10436-39-2	-4.2	-4.4	-4.1	-4	-4.2	-4.3	-4.3
10450-60-9	-4.2	-5	-4.7	-4.7	-4.6	-4.3	-4.7
104810-47-1	-6.4	-8.2	-6.5	-8.4	-9.1		-8.7
104810-48-2	-6.5	-8.2	-6.9	-8.4	-9.1	-9.3	-8.7
10486-19-8	-5.9	-5.4	-5.6	-5.4	-6.4	-5.7	-5.9
105-16-8	-5.4	-4.9	-5.7	-5.4	-5.7	-5.1	-5.3
105-64-6	-5.5	-5.5	-5.8	-5.7	-5.9	-5.2	-5.3
105-75-9	-6.1	-5.5	-5.7	-5.7	-6.4	-5.7	-5.8
105-76-0	-6.1	-5.7	-5.5	-5.8	-6.4	-5.8	-5.9
105-87-3	-6.9	-6.2	-6	-6	-7.1	-6.6	-6.7
105-95-3	-9.6	-8.3	-7.2	-6.3	-5.9	-7.3	-7.2
105-99-7	-6	-5.5	-5.6	-5.8	-6.5	-5.8	-5.8
#VALUE!	-8.6	-8.3	-7.7	-7.9	-9.2	-8.9	-9.2
10584-98-2	#N/A	#N/A	#N/A
10591-84-1	-8.1	-8.1	-7	-6.6	-7.2	-7.6	-7.8
#VALUE!	-6.7	-6.2	-6.7	-6.2	-7.1	-6.3	-6.9
10595-72-9	-6.4	-6.7	-6.2	-6.9	-7.6	-6.8	-6.7
0106-02-05	-9.6	-8.3	-9.2	-7.8	-6.8	-7.2	-7.2
106-20-7	-6.7	-5.4	-5.9	-5.7	-6	-6	-6.2
106-33-2	-6.2	-5.5	-5.6	-5.4	-6.2	-5.7	-6.1
106-37-6	-5	-5	-4.9	-4.7	-5	-4.9	-5.2
106-93-4	-2.6	-2.9	-3	-2.6	-2.8	-2.5	-2.6
10605-21-7	-7	-7.5	-7.3	-7.2	-7.3	-6.6	-6.7
106214-84-0	#N/A	#N/A	#N/A
106359-93-7	#N/A	#N/A	#N/A
1064-48-8	#N/A	#N/A	#N/A
1064082-81-0	-7.2	-8.1	-5.4	-7.8	-7.9	-8.2	-8.5
1065336-91-5	#N/A	-9.7	-3.2	-6.7	39.8	20.8	-8.3
1067-29-4	#N/A	#N/A	#N/A
1067-33-0	#N/A	#N/A	#N/A
1067-53-4	#N/A	#N/A	#N/A
1068-27-5	-7.5	-6.7	-6.7	-5.4	-6.4	-6.6	-6.8
106917-30-0	-8.6	-8.1	-8.2	-8	-7.3	-8.2	-7.5
106917-31-1	-7.3	-8.2	-7	-6.7	-6.2	-7.7	-7
107-51-7	#N/A	#N/A	#N/A
107-64-2	#N/A	#N/A	#N/A
107-66-4	-5.6	-5	-5	-5.4	-5.7	-4.8	-5.3
1070-00-4	#N/A	#N/A	#N/A
107534-96-3	-8	-7.2	-7.9	-7.2	-7.8	-7.6	-7.3
107898-54-4	-8	-7.7	-7.4	-6.7	-6.3	-6.9	-7.6
108-70-3	-5.4	-5.3	-5.2	-5.3	-4.7	-5.5	-5.6
108-77-0	-4.9	-4.8	-4.9	-5	-4.6	-4.9	-5
1081-75-0	-8.4	-7.1	-7.7	-7.7	-8.5	-7.3	-7.6
1085-98-9	-7.5	-6.8	-6.8	-5.4	-6.7	-6.4	-6.5
109-46-6	-5.3	-4.6	-5.3	-5.4	-5.7	-4.8	-5.1
109678-33-3	-5.6	-5.3	-5.3	-5.7	-4.9	-5	-5.4
110-25-8	-7.3	-6.4	-6.6	-7.3	-6.6	-7.1	-7.6
110-30-5	-6.1	-7	-6.8	-7.3	-7.3	-7.4	-7.2
110-40-7	-6.3	-5.5	-6	-5.9	-6.5	-5.6	-6.2
110-42-9	-5.6	-5.4	-5.1	-5.6	-6.2	-5.5	-5.4
1100-88-5	-9.1	-8.5	-5.8	-6	-5.1	-8.7	-7
1103-39-5	#N/A	#N/A	#N/A
110489-05-9	#N/A	#N/A	#N/A
11097-69-1	-8.9	-7.7	-8.4	-6.8	-6.5	-7.8	-7.6
111-58-0	-7.1	-6.1	-6.2	-7	-6.8	-6.9	-7.2
111-82-0	-5.9	-5.7	-5.6	-5.6	-6.6	-5.5	-6
1116-73-0	#N/A	#N/A	#N/A
1118-46-3	#N/A	#N/A	#N/A
1119-97-7	-6.4	-5.5	-6.1	-5.8	-6	-5.9	-6.3
111988-49-9	-6.8	-6.1	-6.5	-6.5	-6.5	-6.2	-6.4
112-00-5	#N/A	#N/A	#N/A
0112-02-07	-7.1	-6.2	-6.1	-6.1	-6.4	-6.6	-6.5
0112-03-08	#N/A	#N/A	#N/A
112-17-4	-6	-5.5	-5.3	-5.6	-6.2	-5.6	-5.7
112-18-5	-6.1	-5.5	-5.5	-5.5	-5.8	-5.4	-5.8
112-29-8	-5.4	-5	-4.7	-4.9	-5.8	-4.9	-5.3
112-49-2	-3.6	-4	-4.2	-4.3	-4.4	-3.7	-4.1
112-52-7	-5.6	-5.2	-5.2	-5	-5.9	-5.5	-5.6
112-54-9	-5.7	-5.2	-5.1	-4.9	-6.4	-5.4	-5.7
112-55-0	-5.8	-5	-4.9	-5.1	-5.7	-4.9	-5.3
112-57-2	-3.6	-4.4	-4	-4.7	-4.4	-4.3	-4.5
112-58-3	-5.6	-5	-5.1	-5	-5.8	-5.3	-5.5
112-69-6	-6.6	-5.4	-5.8	-6	-6.2	-6.3	-6
112-70-9	-5.9	-5.5	-5.3	-5.4	-6.3	-5.2	-5.4
112-72-1	-6.1	-5.4	-5.6	-5.8	-5.8	-5.7	-5.9
112-73-2	-5.3	-5.2	-5	-4.8	-5.5	-5.1	-5.3
112-75-4	-6	-5.6	-5.6	-5.6	-6	-5.7	-5.9
112-90-3	-6.9	-5.6	-6	-6.2	-6.2	-6.1	-6.4
112-91-4	-6.6	-5.6	-6.2	-6.4	-6.2	-6.4	-6.7
112-92-5	-6.9	-5.5	-5.7	-5.9	-6	-6.2	-6.2
112-96-9	-6.9	-5.9	-6	-6.5	-6.4	-6.4	-6.3
112-99-2	-6.1	-5.8	-6.4	-7.2	-6.8	-7.2	-6.4
1120-02-01	#N/A	#N/A	#N/A
1120-24-7	-5.6	-5.2	-5.2	-4.8	-5.7	-5	-5.2
1120-36-1	-6.2	-5.3	-5.3	-5.5	-6.1	-5.8	-6
1120-44-1	-5	-9	-6.2	-6	22.2	-0.3	-7.2
1131-60-8	-7.6	-7.5	-7.4	-7.1	-7	-7.1	-7.5
1135-66-6	-8.8	-8	-7.8	-7.4	-5.3	-6.6	-7.8
1137-12-8	-8.6	-8.6	-7.8	-6.9	-5	-6.5	-7.7
1137-42-4	-7.9	-7.5	-7.5	-7.4	-7.7	-7.3	-7.6
1138-52-9	-7.8	-7.4	-6.4	-6.6	-6.4	-6.8	-7.2
1139-30-6	-8.9	-7.6	-8.3	-6.7	-8.1	-7.2	-7.6
115-25-3	-6.4	-6.5	-7	-6	-6.1	-6	-6.4
115-27-5	-8.9	-7.1	-7.9	-5.5	-4.7	-6.3	-6.4
115-28-6	-7.8	-6.7	-6.9	-5.2	-4.8	-5.4	-6.3
115-86-6	-8.9	-8.9	-8.8	-8.4	-9.1	-8.4	-8.2
115-96-8	-4.9	-4.9	-4.7	-4.8	-5.3	-4.5	-4.9
115044-19-4	-6.8	-6.7	-6.8	-6.9	-7	-6.7	-7
0116-06-03	-5	-5.2	-5.2	-5.2	-5.4	-4.9	-4.9
116-29-0	-8.1	-7.7	-7.7	-7	-8.7	-7.6	-7.7
116-37-0	-7.5	-8.1	-6.4	-6.9	-7.9	-8.2	-8.2
0117-08-08	-7.6	-6.7	-6.6	-6.9	-7	-6.4	-7
117-81-7	-8	-7.4	-6.3	-7.7	-7.6	-7.9	-8.4
117-82-8	-6.5	-6.6	-6.4	-6.7	-6.4	-6.2	-6.5
117-84-0	-7.4	-7.6	-7.2	-7.4	-7.4	-7.5	-8.1
117646-83-0	-5.9	-6.2	-5.6	-6.1	-6.5	-5.8	-6.3
117964-21-3	-7.4	-5.8	-4.5	-4.6	-7	-5.2	-4.8
118-52-5	-5.8	-5.8	-5.7	-5.9	-6	-5.3	-5.6
118-55-8	-7.6	-7.7	-7.7	-7.4	-8.1	-7.6	-7.4
118-60-5	-7.3	-6.8	-6.7	-7	-7.6	-7.1	-7.1
118-75-2	-6.3	-6	-5.9	-6	-5.9	-5.6	-5.9
118-79-6	-5.5	-5.3	-5.1	-5.2	-5.5	-5.4	-5.7
118-82-1	-5.4	-7.2	-5.7	-7.8	-9	-7.9	-6.3
118-96-7	-6.5	-7.2	-5.8	-6.4	-6.4	-6	-6.2
1185-81-5	#N/A	#N/A	#N/A
0119-06-02	-7.1	-7.3	-7.2	-7.9	-7.4	-7.9	-7.9
119-47-1	-7.5	-9.3	-7.3	-8.1	-8	-9.7	-8.7
119-61-9	-8.1	-7.7	-7.2	-7.4	-7.5	-7.1	-7.8
119-90-4	-7.6	-7.6	-7.5	-6.1	-7.5	-7	-7.6
119-93-7	-8.2	-7.4	-8.1	-7.3	-8.6	-7.6	-8.1
1190931-27-1	#N/A	#N/A	#N/A
119313-12-1	-6.3	-8.9	-6.1	-6.9	-7.9	-8.5	-7.9
119344-86-4	-7	-8.4	-6.1	-6.8	-8.2	-8.6	-8.9
119345-04-9	-7.2	-9.2	-7.7	-8	-9.4	-8.7	-9
119462-56-5	-9.5	-9.3	-7.8	-7.6	-8.8	-8.8	-9
120-18-3	-7.6	-7.9	-7.8	-7.4	-7.8	-7.6	-7.8
120-32-1	-8.2	-7.5	-7.2	-7	-7.1	-7.2	-7.8
120-40-1	-6.3	-5.9	-6	-6.4	-6.3	-6	-6.5
120-46-7	-8.7	-7.4	-8.4	-7.4	-8.7	-8	-7.8
120-51-4	-8.2	-7.4	-7.9	-7.4	-8.1	-7.8	-7.6
120-54-7	-7	-7.1	-6.6	-6.5	-6.8	-6.8	-7.1
120-55-8	-8.1	-8.5	-8.5	-8	-8.7	-8	-7.9
120-78-5	-8.6	-9.2	-8	-8	-9.9	-8.4	-8.8
120-82-1	-5.5	-5.6	-5.3	-5.2	-5.5	-5.5	-5.7
120-95-6	-7.8	-7.4	-7.5	-6.9	-7.1	-7.1	-7.2
12001-26-2	#N/A	#N/A	#N/A
12001-28-4	#N/A	#N/A	#N/A
12001-29-5	#N/A	#N/A	#N/A
12001-85-3	#N/A	#N/A	#N/A
12002-48-1	-5.4	-5.9	-5.3	-5.1	-4.9	-5.3	-5.4
120068-37-3	-7.4	-8.1	-6.9	-6.6	-8	-7.9	-8.7
12007-58-8	#N/A	#N/A	#N/A
12007-92-0	#N/A	#N/A	#N/A
12008-41-2	#N/A	#N/A	#N/A
12047-27-7	#N/A	#N/A	#N/A
1205-17-0	-6.9	-6.6	-6.5	-6.6	-6.8	-6.4	-6.5
12060-58-1	#N/A	#N/A	#N/A
12061-16-4	#N/A	#N/A	#N/A
12063-19-3	#N/A	#N/A	#N/A
12064-62-9	#N/A	#N/A	#N/A
1207339-61-4	-6.8	-7	-6.7	-6.8	-6.8	-6.4	-7.1
1208-52-2	-7.7	-7.6	-7.4	-7.3	-7	-7.1	-7.4
121-00-6	-6.4	-6.7	-6.2	-5.9	-5.9	-6.1	-6.2
0121-03-09	-6.5	-7	-6.5	-7.2	-6.3	-6.3	-6.3
121-14-2	-6.4	-6.8	-6.1	-6.9	-6.1	-6.2	-6.3
121-54-0	-9.1	-9.3	-8.2	-9	-8.5	-8.3	-8.8
121-79-9	-6	-6.3	-6.3	-6.5	-6.3	-6.2	-6.7
121158-58-5	-7.9	-6.7	-7.1	-6.9	-7.6	-7.2	-7.5
12122-17-7	#N/A	#N/A	#N/A
12122-67-7	#N/A	#N/A	#N/A
121246-28-4	-6.4	-7.6	-5.2	-8	-8.4	-7.6	-7.9
12158-74-6	#N/A	#N/A	#N/A
122-14-5	-6.4	-6.5	-6.9	-6.4	-6.4	-6	-6.3
122-18-9	-7.9	-7.3	-6.6	-7.4	-7.2	-7.6	-7.3
122-19-0	-7.7	-7.3	-6.9	-7.4	-7.6	-7.3	-7.6
122-34-9	-6	-5.8	-6.1	-5.9	-6.2	-5.7	-6.1
122-37-2	-7.3	-6.9	-7.3	-7	-7.4	-6.7	-7.1
122-40-7	-7.5	-6.4	-6.6	-6.7	-7.8	-6.7	-6.4
122-66-7	-7.4	-7.2	-7.2	-7.3	-7.5	-7.1	-7.4
12217-80-0	-7.8	-7.4	-8.8	-8.5	-8.6	-8	-6.8
1222-05-05	-9.6	-8.4	-8	-6.9	-6.3	-7.7	-7.4
12224-98-5	-5.2	-8.3	-7.1	-6.9	-6.5	-8.5	-7.1
12237-27-3	#N/A	#N/A	#N/A
12237-62-6	-9.2	-9.4	-7.9	-9.4	-10.3	-9.9	-10
122453-73-0	-7.8	-7.7	-8	-6.7	-8.3	-7.6	-7.2
12267-73-1	#N/A	#N/A	#N/A
#VALUE!	#N/A	#N/A	#N/A
1228350-17-1	-9.3	-8.2	-8.8	-8.6	-8.2	-8.3	-9.1
123-28-4	-6.2	-6.6	-6	-6.8	-7.1	-6.8	-6.9
123-81-9	-3.9	-4.5	-4.3	-4.6	-4.4	-3.9	-4.3
123256-08-6	-6.7	-8.2	-6.5	-5.7	-5.2	-0.5	-7
124-22-1	-5.6	-5.3	-5.2	-5.1	-6.3	-5.3	-5.7
124-28-7	-6.7	-5.5	-5.8	-6.3	-6.2	-6.3	-6.2
124-30-1	-6.3	-5.6	-6	-5.8	-6	-6	-6.2
124-48-1	-2.9	-3.5	-3.2	-2.9	-3.2	-3	-3.1
124-64-1	#N/A	#N/A	#N/A
1241-94-7	-8.5	-8.3	-7.5	-7.7	-8.5	-8	-8
12447-61-9	#N/A	#N/A	#N/A
0125-12-2	-7.3	-7	-6.7	-6.6	-5.5	-6.1	-6.4
125109-85-5	-7.5	-7.2	-7	-7.1	-7.2	-7	-7.5
1254-78-0	-7	-6.9	-6.6	-7.6	-7.5	-7.2	-7.2
125630-94-6	-6.3	-8.3	-6	-7.8	-8.6	-8.2	-8.3
125768-93-6	-6.8	-6.3	-6.2	-6.3	-6.5	-6	-6.6
125904-11-2	-5.9	-6.3	-5.5	-5.5	-5.6	-5.8	-6
126-72-7	-5.9	-5.6	-5.2		-6.2	-5.7	-5.8
126-73-8	-5.9	-5.7	-5.6	-5.5	-6	-5.4	-5.9
126-86-3	-6.8	-6.4	-6.4	-6.3	-6.1	-6	-6.7
12656-85-8	#N/A	#N/A	#N/A
12672-29-6	-7.8	-7.7	-7.9	-7.1	-6.9	-7.3	-7.5
#VALUE!	-7.9	-7.6	-7.8	-7.8	-8	-7.6	-8.2
126990-35-0	#N/A	#N/A	#N/A
127-41-3	-7.3	-7.3	-6.9	-7.1	-6.4	-7.2	-7.9
127-43-5	-7.7	-7.4	-7.2	-6.8	-6.8	-7	-7.6
127-47-9	-6.6	-9.1	-7.6	-8.6	-7.7	-9	-9.6
127-51-5	-8.1	-7.6	-7.1	-6.5	-6.5	-7.5	-7.1
127-65-1	-7.1	-6.9	-6	-6.5	-6.7	-6.5	-6.6
127087-87-0	-7.4	-6.3	-6.5	-6.7	-6.7	-6.8	-7.2
1271172-98-5	#N/A	#N/A	#N/A
127519-17-9	-6.8	-8.6	-4.5	-8.8	-9.1	-9.1	-8
128-37-0	-8.1	-7.5	-6.4	-6.6	-6.8	-7	-7.1
128-39-2	-7.8	-6.7	-6.6	-6.2	-6.1	-6.6	-6.9
128-44-9	-7	-7.6	-6.9	-6.9	-6.7	-6.4	-7.1
128-69-8	-7.6	-9.7	-7.6	-7.6	-9.9	-11.7	-7.8
128-80-3	-7.2	-10.8	-7.4	-8.2	-10	-12.6	-10.1
128-95-0	-8.7	-7.7	-8.2	-8.4	-7.9	-7.7	-8.1
129-17-9	-5.3	-7.7	-4.7	-6	-5.3	-6.2	-6.8
129228-11-1	-6.2	-5.6	-5.4	-5.5	-5.3	-5.1	-5.7
129228-21-3	-5.7	-5.5	-5.2	-5.4	-4.7	-5.1	-5.5
13001-46-2	-3.9	-4.1	-3.9	-4.1	-4.2	-3.9	-4
1302-78-9	#N/A	#N/A	#N/A
1303-96-4	#N/A	#N/A	#N/A
13040-19-2	#N/A	#N/A	#N/A
13047-13-7	-7.8	-7.1	-7	-6.8	-7.3	-6.7	-6.9
13048-33-4	-6	-5.2	-5.6	-5.8	-6.3	-5.1	-5.8
13048-34-5	-6.4	-6	-6.2	-6.3	-6.4	-6	-6.2
13078-36-9	#N/A	#N/A	#N/A
0131-11-3	-6.1	-6.7	-6.3	-6.2	-6.2	-6.3	-6.2
131-16-8	-7	-6.7	-6.4	-6.3	-7.3	-6.6	-6.9
131-17-9	-7	-6.7	-6.5	-6.3	-7.3	-6.6	-7
131-18-0	-7.5	-7.3	-7	-6.6	-7.6	-7.2	-7.2
131-53-3	-7.7	-7.7	-7.5	-7.6	-8.3	-7.6	-7.8
131-54-4	-7.6	-7.7	-7.6	-7.1	-7.1	-7.9	-7.8
131-56-6	-7.8	-7.6	-7.4	-7.6	-8	-7.5	-7.7
131-57-7	-7.8	-7.6	-7.5	-7.5	-8.3	-7.7	-7.7
131-58-8	-8.7	-7.8	-7.7	-7.4	-7.4	-7.4	-8
131-70-4	-6.8	-7.1	-6.4	-6.9	-7.1	-6.4	-7
13122-18-4	-6.8	-6.2	-6.3	-6.4	-6.2	-6.5	-6.6
13127-82-7	-6.7	-6.2	-6	-6.9	-6.3	-6.2	-6.8
131341-86-1	-8.4	-8.6	-8.1	-8.1	-7.5	-7.7	-8.6
1314-62-1	#N/A	#N/A	#N/A
131538-00-6	-3.7	-3.2	-3.8	-3.6	-4	-3.6	-3.6
13159-52-9	-5	-5	-5.6	-5.2	-5.4	-4.8	-5.1
1317-35-7	#N/A	#N/A	#N/A
13189-00-9	#N/A	#N/A	#N/A
132-27-4	#N/A	#N/A	#N/A
1321-64-8	-8	-7.7	-7.4	-7.3	-7.2	-7.3	-8.3
1323-65-5	-7.9	-6.6	-6.4	-6.9	-7.6	-7.5	-7.8
13235-36-4	#N/A	#N/A	#N/A
1325-82-2	-7.4	-7.4	-5.4	-7.7	-7.7	-9.5	-7.2
1325-86-6	-5.2	-7.8	-4.6	-7.9	-8.6	-8.6	-7.4
1325-87-7	-5.5	-7.5	-4.9	-5.7	-8.2	-8.4	-7.7
13269-74-4	#N/A	#N/A	#N/A
0133-06-02	-7.7	-7	-7.2	-6.3	-6.8	-7.3	-7.6
0133-07-03	-7.7	-7.2	-7.2	-6.4	-6.3	-6.7	-7
133-14-2	-8.6	-9.1	-8.5	-8.1	-9	-8.8	-9.7
133-49-3	-6	-5.1	-5.5	-5.2	-5.6	-5.1	-5.6
1330-43-4	#N/A	#N/A	#N/A
1330-61-6	-6.3	-5.8	-6	-5.2	-6.7	-5.6	-6.2
1332-07-06	#N/A	#N/A	#N/A
1332-58-7	#N/A	#N/A	#N/A
1332-77-0	#N/A	#N/A	#N/A
13323-62-1	#N/A	#N/A	#N/A
13323-63-2	#N/A	#N/A	#N/A
1333-88-6	#N/A	#N/A	#N/A
1335-46-2	-7.5	-7.2	-7.3	-6.8	-6.2	-7.1	-7.6
13393-93-6	-8.9	-8.1	-8.2	-6.1	-5.6	-8	-8.7
13395-16-9	#N/A	#N/A	#N/A
134-84-9	-8.6	-8	-7.6	-7.7	-8.4	-7.8	-7.8
134-85-0	-8.3	-7.9	-7.5	-7.6	-8.1	-7.6	-7.6
#VALUE!	-6.8	-6	-6.2	-6.5	-6	-6.6	-6.2
13410-58-7	-7.8	-7.7	-7	-6.8	-7.1	-7.8	-8.2
134180-76-0	#N/A	#N/A	#N/A
13434-24-7	#N/A	#N/A	#N/A
1344-37-2	#N/A	#N/A	#N/A
13446-18-9	#N/A	#N/A	#N/A
1345-16-0	-7.8	-7.4	-7.7	-7.8	-8.1	-7	-7.5
13455-36-2	#N/A	#N/A	#N/A
134701-20-5	-8	-7.8	-6.8	-7.9	-7.3	-7.4	-8.1
#VALUE!	-5.9	-5.6	-5.6	-5.9	-5.5	-5.3	-5.7
13477-34-4	#N/A	#N/A	#N/A
13497-18-2	#N/A	#N/A	#N/A
135-88-6	-8.8	-8.7	-8.9	-8.3	-9.4	-8.9	-8.9
13530-50-2	#N/A	#N/A	#N/A
1354569-12-2	-7.7	-7.1	-6.6	-6.9	-7.4	-7.4	-7.2
13552-44-8	#N/A	#N/A	#N/A
13560-49-1	-5.8	-6	-6	-5.9	-6.3	-5.5	-6
135821-03-3	-6.2	-8.3	-6.1	-5	-5.7	-3.1	-6.8
135821-74-8	-6.2	-8.2	-6.1	-5	-5.7	-2.9	-6.8
13586-82-8	#N/A	#N/A	#N/A
13586-84-0	#N/A	#N/A	#N/A
13590-97-1	-6.7	-6.2	-6.2	-6.2	-6.2	-6.4	-6.6
#VALUE!	-7	-7.7	-7	-6.7	-7.5	-7	-7.1
13595-25-0	-11.2	-9.4	-8.1	-7.1	-9.2	-9.6	-9.9
13598-37-3	#N/A	#N/A	#N/A
136-23-2	-5.6	-6.7	-4.8	-4.9	-4.5	-4.6	-5.4
136-30-1	-5.5	-4.9	-5.1	-5.1	-5.7	-4.6	-5
136-35-6	-7.3	-7.7	-7.5	-7.3	-8	-7.3	-7.6
136-51-6	#N/A	#N/A	#N/A
136-52-7	#N/A	#N/A	#N/A
136-53-8	#N/A	#N/A	#N/A
13653-62-8	-7	-6.4	-6.4	-6	-6.3	-6.1	-6.8
13674-84-5	-5.9	-5	-5.7	-5.7	-6	-5.5	-5.3
13674-87-8	-6.1	-5.4	-5.3	-5.6	-6	-5.4	-5.3
13676-53-4	-8.8	-8.4	-8.4	-7.1	-8.2	-8.2	-7.9
13676-54-5	-7	-9.9	-6.8	-9.2	-10.1	-10.2	-8.7
13676-91-0	-10.4	-10.5	-6.5	-9.1	-9.7	-10.1	-10
13680-35-8	-8.1	-7	-7.5	-7.2	-7.7	-7.9	-8.4
0137-03-01	-6.1	-5.9	-5.9	-5.9	-6.9	-6.2	-6.3
137-26-8	-4.2	-4	-4.5	-4.4	-4.2	-4.1	-4.4
137-29-1	#N/A	#N/A	#N/A
137-30-4	#N/A	#N/A	#N/A
137-89-3	-8.2	-7.6	-7	-7.8	-7.6	-7.9	-8.3
13701-59-2	#N/A	#N/A	#N/A
13746-66-2	#N/A	#N/A	#N/A
13752-51-7	-5.8	-5.4	-6	-5.7	-5.6	-5.5	-5.5
13767-32-3	#N/A	#N/A	#N/A
13775-53-6	#N/A	#N/A	#N/A
13776-88-0	#N/A	#N/A	#N/A
13822-56-5	#N/A	#N/A	#N/A
0139-07-01	-8	-7.2	-7.2	-6.8	-7	-7.2	-7.6
0139-08-02	#N/A	#N/A	#N/A
139-13-9	-4.3	-4.9	-4.8	-5.4	-5.1	-5	-5.4
139-33-3	#N/A	#N/A	#N/A
139-40-2	-6.6	-6.9	-6	-6.5	-6.8	-6.3	-6.4
139-65-1	-6.7	-6.7	-6.9	-6.8	-7	-6.7	-6.7
139-66-2	-7.3	-6.9	-6.5	-6.7	-6.8	-6.3	-6.9
139-89-9	#N/A	#N/A	#N/A
13939-25-8	#N/A	#N/A	#N/A
0140-01-02	#N/A	#N/A	#N/A
0140-08-09	-4.6	-4.1	-4.4	-4.7	-4.9	-4.4	-4.7
140-66-9	-7.6	-7	-7	-6.8	-6.5	-6.9	-7.7
14024-63-6	#N/A	#N/A	#N/A
0141-02-06	-7.2	-7	-6.5	-6.9	-7.1	-6.9	-7.4
0141-03-07	-5.9	-5.5	-5.3	-5.9	-6.1	-5.5	-5.7
0141-12-8	-6.9	-6.2	-6	-6.2	-7.1	-6.6	-6.7
141-62-8	#N/A	#N/A	#N/A
141-63-9	#N/A	#N/A	#N/A
142-16-5	-7.3	-7.3	-6.7	-6.8	-7.2	-7.1	-7.3
142-22-3	-5.6	-5.6	-5.5	-6.1	-6.2	-5.1	-5.7
142-31-4	-5.6	-5.8	-5.4	-5.7	-6.6	-5.9	-5.7
142-59-6	#N/A	#N/A	#N/A
142-71-2	#N/A	#N/A	#N/A
142-78-9	-6.2	-5.9	-5.9	-5.9	-6.9	-6.1	-6.1
142-90-5	-6.4	-5.9	-5.8	-6.1	-6.7	-5.9	-6.6
142731-63-3	-7.6	-7.2	-7	-6.8	-7	-6.7	-7.3
142770-42-1	-9.2	-7.7	-7.8	-8.9	-9.1	-8.4	-8.6
142844-00-6	#N/A	#N/A	#N/A
0143-07-07	-5.9	-5.6	-5.5	-5.5	-6.4	-5.7	-6.1
143-13-5	-5.6	-5.4	-5.1	-5.5	-6	-5.6	-5.6
143-15-7	-5.8	-5.3	-5	-5.2	-5.7	-5.5	-5.7
143-18-0	-6.9	-5.8	-6.4	-7	-6.7	-6.6	-7
14324-55-1	#N/A	#N/A	#N/A
14338-82-0	-5.8	-5.6	-5.7	-5.7	-6.1	-5.6	-5.9
143860-04-2	-6.3	-5.7	-5.9	-6	-5.6	-5.3	-6.2
144-39-8	-6.7	-5.8	-5.9	-6	-7.2	-5.8	-6.5
14433-76-2	-6.1	-5.7	-5.5	-5.5	-6.3	-5.5	-5.9
14481-60-8	#N/A	#N/A	#N/A
14484-64-1	#N/A	#N/A	#N/A
145-13-1	-9.8	-7.7	-9.1	-5.9	-5.7	-8.5	-8.4
14513-34-9	#N/A	#N/A	#N/A
14516-71-3	-6.6	-7.8	-6	-5.7	-4.4	-6.4	-6.8
1460-02-02	-8.5	-7.3	-5.1	-6.6	-6.6	-7.5	-5.4
1461-22-9	#N/A	#N/A	#N/A
1461-25-2	#N/A	#N/A	#N/A
14634-93-6	#N/A	#N/A	#N/A
14639-97-5	#N/A	#N/A	#N/A
14643-87-9	#N/A	#N/A	#N/A
14644-61-2	#N/A	#N/A	#N/A
14666-94-5	-7	-5.9	-6.4	-7	-6.7	-6.6	-6.8
147217-75-2	-7.7	-6.9	-7.7	-6.9	-7.4	-7.3	-7.2
147217-77-4	-7.7	-7.1	-7.4	-7.1	-7.7	-7.5	-7.5
147217-81-0	-7.5	-7.3	-7.6	-6.9	-7	-7.4	-7.8
147783-69-5	-6.7	-9.7	-7.1	-8.8	-7.7	-9.1	-8.1
1478-61-1	-8.7	-9.6	-7.8	-7.2	-7.4	-7.5	-7.3
148-79-8	-6.7	-7.5	-7.1	-7	-7.3	-6.7	-7.1
14807-96-6	#N/A	#N/A	#N/A
#VALUE!	#N/A	#N/A	#N/A
1484-13-5	-8.4	-7.6	-7.4	-7.8	-7.5	-7.8	-8.1
149-74-6	#N/A	#N/A	#N/A
#VALUE!	-7.7	-7.2	-6.9	-6.7	-6.4	-6.6	-7.9
149021-58-9	-6.3	-5.6	-5.5	-5.7	-6.9	-5.5	-6.1
14915-37-8	#N/A	#N/A	#N/A
14970-87-7	-3.2	-3.5	-3.7	-3.7	-3.7	-3.4	-3.5
149749-62-2	#N/A	#N/A	#N/A
149850-30-6	-6.4	-8.8	-5.3	-8	-8.5	-7.8	-7.2
150-38-9	#N/A	#N/A	#N/A
150-68-5	-6.3	-6.5	-6.2	-6.4	-6.4	-6.2	-6.4
150-86-7	-7.4	-6	-6.6	-6.9	-7	-7.4	-7.2
15096-52-3	#N/A	#N/A	#N/A
151-21-3	#N/A	#N/A	#N/A
1522-92-5	-4.5	-4.3	-4.2	-4.4	-3.8	-4.2	-4.1
15233-47-3	-7.6	-7.8	-8	-8.3	-7.8	-8.3	-8.4
153-78-6	-8.4	-8.1	-7.9	-8.2	-7.9	-8.1	-8.4
1530-32-1	-9.6	-7.6	-5.9	-5.2	-5.7	-8.1	-6.3
#VALUE!	#N/A	#N/A	#N/A
15307-93-4	-8.4	-7.1	-7.3	-6.9	-7.6	-7.1	-7.6
153233-91-1	-5.9	-9	-7.4	-7.9	-8.3	-8.8	-10
1533-45-5	-7.7	-10.9	-8	-9.9	-11	-11.8	-11.8
153719-23-4	-7.1	-6.7	-6.6	-6.8	-7.4	-6.6	-7.1
1541-67-9	-5.8	-5.6	-6	-6	-6	-5.8	-6
154279-60-4	-7.8	-8	-7.8	-8	-7.3	-8.6	-8.4
15484-80-7	-7	-6.9	-6.7	-6.7	-6.6	-7	-6.7
0155-04-04	#N/A	#N/A	#N/A
15535-79-2	#N/A	#N/A	#N/A
15541-60-3	-6.2	-6.9	-6.4	-7.3	-7.7	-7.1	-6.8
15545-48-9	-6.8	-7.1	-6.7	-6.2	-7.1	-6.7	-7
#VALUE!	#N/A	#N/A	#N/A
15546-16-4	#N/A	#N/A	#N/A
15571-58-1	#N/A	#N/A	#N/A
0156-10-5	-7.6	-7	-7.7	-7.3	-8	-7.1	-7.3
1560-69-6	#N/A	#N/A	#N/A
15602-15-0	#N/A	#N/A	#N/A
156157-97-0	#N/A	#N/A	#N/A
15625-89-5	-6.6	-6.2	-6.2	-6.4	-6.7	-6.3	-5.8
#VALUE!	#N/A	#N/A	#N/A
1563-66-2	-7.5	-7.2	-6.8	-6.9	-7.3	-7.4	-7.1
15630-89-4	#N/A	#N/A	#N/A
15646-96-5	-6.3	-6.2	-5.8	-6.1	-6.4	-5.9	-6.1
#VALUE!	-7.9	-7.6	-7	-7.7	-8.4	-8.2	-7.9
15666-28-1	#N/A	#N/A	#N/A
1571-75-1	-9.1	-7.7	-7.2	-6.4	-7.7	-8.8	-7.7
1576-35-8	-6.9	-6.8	-6.7	-6.2	-6.3	-6.2	-6.7
1576-67-6	-9.4	-8.2	-8.8	-9.1	-9.3	-8.7	-9.2
157859-20-6	#N/A	#N/A	#N/A
1579-40-4	-7.5	-7.5	-7.5	-7.6	-7.7	-7.4	-7.5
1582-09-08	-7.7	-6.6	-6.9	-6.4	-6.6	-6.4	-6.3
1593-77-7	-9.3	-8.6	-8.6	-7.2	-7.2	-9.3	-8.3
#VALUE!	#N/A	#N/A	#N/A
1594-08-07	-6.6	-10.1	-7.8	-9.3	-9.6	-10.2	-10.8
15956-58-8	#N/A	#N/A	#N/A
15972-60-8	-7.6	-7	-6.7	-6.2	-5.7	-5.9	-6.2
16066-38-9	-5.3	-5.3	-5.7	-5.7	-5.7	-4.9	-5.2
16068-37-4	#N/A	#N/A	#N/A
16079-88-2	-5.9	-5.8	-5.7	-5.9	-6.1	-5.4	-5.6
160875-66-1	-5.8	-5.6	-5.2	-5.8	-6.2	-5.3	-5.3
#VALUE!	#N/A	#N/A	#N/A
16091-18-2	#N/A	#N/A	#N/A
16096-31-4	-5.4	-4.9	-5.1	-5.4	-5.8	-5.1	-5.4
16111-62-9	-7.1	-7.3	-7.1	-7.1	-7.4	-7	-7.1
161182-73-6	-4.6	-7.6	-4	-8.5	-4.5	-7.6	-7.4
161611-74-1	-6.6	-6.1	-7.3	-6.7	-6.5	-6.1	-6.3
16215-49-9	-5.9	-5.9	-6.1	-5.7	-6.3	-5.3	-5.6
16283-36-6	#N/A	#N/A	#N/A
163269-30-5	-7.5	-7.9	-7.9	-7.7	-8.6	-7.5	-7.9
1633-22-3	#N/A	#N/A	#N/A	#N/A	#N/A	#N/A	#N/A
16368-97-1	-7.7	-7.5	-6.6	-7.4	-8.1	-7.7	-7.6
16423-68-0	#N/A	#N/A	#N/A
1643-19-2	#N/A	#N/A	#N/A
1643-20-5	-6.3	-5.5	-5.8	-5.4	-5.7	-5.8	-5.8
16432-81-8	-7.6	-8.4	-7.3	-8.3	-8	-8	-8.3
165184-98-5	-7.6	-6.6	-6.6	-6.4	-7.9	-7.1	-6.4
167078-06-0	-7.8	-7.2	-7.4	-7.5	-7.6	-7.7	-8
1675-54-3	-7.4	-8.9	-6.2	-7.1	-8.1	-8.1	-8
16871-90-2	#N/A	#N/A	#N/A	#N/A	#N/A	#N/A	#N/A
16883-83-3	-8.5	-8.5	-5.5	-7.5	-8.4	-9.1	-9.7
16893-85-9	#N/A	#N/A	#N/A	#N/A	#N/A	#N/A	#N/A
16919-19-0	#N/A	#N/A	#N/A	#N/A	#N/A	#N/A	#N/A
16938-22-0	-6.3	-6.1	-6	-6.2	-6.4	-6	-6
#VALUE!	-6.6	-6.6	-6.9	-6.7	-7.4	-6.2	-6.7
1700656-13-8	-7.5	-6.8	-6.6	-6.6	-7.1	-7.3	-7.6
1702355-94-9	-6.2	-8.1	-5.8	-5.7	-5.5	-4.9	-6.7
1705-85-7	-10.6	-9.4	-10.3	-9.9	-9.6	-11.2	-9.5
17096-07-0	#N/A	#N/A	#N/A
17269-94-2	-6.5	-6.6	-6.5	-6.2	-5.9	-6.7	-6.2
17283-81-7	-7.4	-7	-6.9	-6.3	-6.7	-6.7	-7.6
17301-53-0	-7.1	-6	-6	-6.5	-6.6	-6.9	-6.9
1733-12-6	-8.9	-8.7	-6.6	-7.1	-7.8	-9.2	-8
17351-75-6	-6.1	-5.9	-5.8	-5.5	-6.1	-5.4	-5.9
1740-19-8	-9.5	-8.2	-9.1	-6.3	-5.7	-7.6	-8.3
17404-66-9	-6.9	-6.4	-6.8	-6.5	-7.3	-6.6	-7.1
1745-89-7	-9.4	-8.2	-8	-7	-7.9	-8.5	-8.5
17501-44-9	#N/A	#N/A	#N/A
17511-60-3	-7.8	-7.7	-7	-7.2	-6.8	-6.7	-7.3
17527-29-6	-8.8	-7.6	-8.3	-8	-7.7	-7.8	-8.7
17540-75-9	-8	-6.6	-5.3	-6.9	-7.5	-7.3	-6.2
17572-97-3	#N/A	#N/A	#N/A
1760-24-3	#N/A	#N/A	#N/A
1761-71-3	-7.5	-7.1	-7.4	-6.6	-7.3	-7.1	-7.4
17754-90-4	-6.2	-6.2	-6.1	-6.7	-6.3	-5.7	-6.2
17788-94-2	-6.3	-8.5	-5.8	-7.2	-7.9	-8.6	-7.3
1779-51-7	#N/A	#N/A	#N/A
17796-82-6	-8.3	-8.2	-8	-7.2	-7.8	-8.3	-8.3
17831-71-9	-5.6	-5.9	-5.6	-5.9	-5.9	-5.5	-5.9
17865-32-6	#N/A	#N/A	#N/A
17928-28-8	#N/A	#N/A	#N/A
17980-32-4	#N/A	#N/A	#N/A
1800-91-5	-8.6	-7.6	-7.9	-8	-8.3	-7.8	-8.4
18015-76-4	#N/A	#N/A	#N/A
1806-26-4	-6.9	-6.4	-6.2	-6.2	-7.3	-6.4	-6.8
181028-79-5	-6.9	-9.3	-6.4	-6.8	-8.2	-8.3	-8.2
18127-01-0	-7.1	-6.8	-6.7	-6.4	-6.4	-6.9	-6.8
181314-48-7	-9.1	-7.3	-8.4	-6.2	-7.5	-7.8	-7.9
18162-84-0	#N/A	#N/A	#N/A
182121-12-6	-8.6	-7.6	-7.6	-6.8	-6.8	-7.2	-7.4
18254-13-2	-8.9	-10.2	-6.8	-8.1	-9.4	-10.9	-7.6
182635-99-0	#N/A	#N/A	#N/A
18299-85-9	-7	-6.4	-6.2	-6.8	-6.6	-6.7	-7.1
18406-41-2	#N/A	#N/A	#N/A
1843-05-06	-8.1	-8.6	-7.5	-8	-8	-8	-8
18472-87-2	#N/A	#N/A	#N/A
18602-17-0	#N/A	#N/A	#N/A
186825-36-5	-7.5	-7.1	-7.1	-6.7	-6.5	-6.6	-7.2
#VALUE!	#N/A	#N/A	#N/A
18765-38-3	#N/A	#N/A	#N/A
1879-09-0	-7.6	-7	-6.6	-6.4	-6.3	-6.6	-7.3
18794-84-8	-7.4	-6.3	-6.4	-6.6	-7.1	-7.3	-7.2
18871-14-2	-6.4	-6.1	-6	-6.3	-6.5	-6	-6.6
189084-60-4	-8.2	-6.4	-7.1	-6.3	-6.3	-7.1	-7.6
18934-00-4	-6.2	-5.5	-6	-6.3	-5.7	-5.8	-6.2
1897-45-6	-6.4	-5.6	-5.8	-5.9	-6.2	-5.5	-5.9
1912-24-9	-6.4	-6.1	-6	-6.2	-6.6	-5.9	-6.3
19125-99-6	-8.3	-8.1	-7.8	-8	-7.3	-8.1	-8.5
19224-26-1	-8.4	-7.7	-7.6	-7.8	-9.2	-8.5	-8.6
1928-43-4	-7.6	-7.3	-6.8	-7	-7.6	-7.4	-7.7
1929-82-4	-6.5	-6.3	-5.8	-5.7	-5.5	-5.7	-6.1
1937-37-7	#N/A	#N/A	#N/A
19372-44-2	#N/A	#N/A	#N/A
19379-90-9	-7.6	-6.6	-6.3	-6.9	-6.6	-7.1	-7
19583-54-1	#N/A	#N/A	#N/A
19780-10-0	-6	-5.6	-5.2	-5.5	-6.3	-5.4	-5.7
1987-50-4	-6.6	-6.5	-6.1	-6.2	-7.2	-6.1	-6.8
19900-65-3	-8.6	-7.8	-8.2	-7	-7.2	-7.9	-8.9
2001-94-7	#N/A	#N/A	#N/A
#VALUE!	-7.2	-6.5	-6.4	-5.7	-6.1	-6.4	-6
20073-51-2	-6.1	-5.9	-5.3	-7	-6.8	-7	-6.9
20120-33-6	-4.6	-5.3	-5.1	-5.9	-5.2	-5	-5.4
2016-42-4	-5.8	-5.3	-5.4	-5.4	-6.3	-5.6	-5.8
20170-32-5	-7.9	-7.3	-6.6	-7.2	-7.5	-7.3	-7.6
20217-01-0	-6.3	-5.9	-5.8	-5.8	-6.1	-5.7	-6.1
20282-70-6	-6.5	-7	-8	-6.5	-7.6	-7.1	-7.1
20298-69-5	-7.1	-6.5	-5.9	-6.7	-6.3	-6	-6.6
20407-84-5	-6.1	-5.4	-5.4	-5.3	-5.8	-5.5	-5.9
20427-84-3	-7.2	-6.2	-6.3	-6.8	-6.8	-7.1	-7.3
2050-08-0	-6.8	-6.6	-6.2	-6.4	-7.3	-6.4	-6.5
2050-60-4	-5.7	-5.3	-5.5	-5.7	-5.9	-5.1	-5.5
#VALUE!	#N/A	#N/A	#N/A
2058-94-8	-10.6	-8.8	-10	-8.8	-9.6	-9.6	-9.9
20780-48-7	-6.2	-5.9	-5.7	-6	-7	-5.7	-6
20816-12-0	#N/A	#N/A	#N/A
2082-79-3	-7.2	-6.4	-6.5	-7.9	-8	-8	-8
20824-56-0	#N/A	#N/A	#N/A
2091-29-4	-6.4	-6.1	-6.3	-6.4	-6.4	-6.5	-6.4
2092-56-0	-8.5	-9.4	-8.3	-8.2	-8.8	-9.6	-8.8
2094-98-6	-8	-7.1	-7.4	-6.5	-6.2	-7	-7.3
2094-99-7	-7.7	-7.3	-7.4	-7.2	-7.8	-6.9	-7.4
2095-01-04	-6.5	-6.5	-6.2	-6	-6.3	-6	-7.1
2095-02-05	-6.5	-6.4	-6.2	-5.9	-6.2	-5.8	-6.9
2095-03-06	-7.6	-8.2	-7.5	-7.7	-7.4	-7.8	-8.7
2095-06-09	-6.3	-6.1	-6	-6	-6.3	-5.8	-6
210880-92-5	-6.4	-6.3	-6.7	-6.6	-7.1	-6	-6.6
21136-70-9	-8.7	-8.4	-8.6	-7.2	-8.5	-7.9	-8.4
21145-77-7	-9.5	-8.3	-7.7	-6.7	-6.3	-7	-7.9
#VALUE!	-7.5	-7.3	-7	-7	-7.2	-7.1	-7.5
2128-93-0	-7.4	-9.2	-8.7	-8.8	-8.7	-9.9	-9.7
2136-89-2	-6.4	-6.4	-5.9	-5.7	-5.4	-6.1	-6.2
2144-53-8	-9.1	-8	-8.6	-8.4	-8.1	-8.3	-8.8
2149581-44-0	-8.3	-8.7	-8.4	-8.8	-8.2	-8.3	-8.6
2150-54-1	#N/A	#N/A	#N/A
2155-70-6	#N/A	#N/A	#N/A
2156-96-9	-6.1	-5.7	-5.4	-5.5	-6.2	-5.6	-6
2156-97-0	-6.7	-5.7	-5.7	-5.4	-6.4	-5.7	-6.1
21564-17-0	-6.1	-6.2	-6.2	-6.1	-6.7	-5.8	-6
2160-89-6	-6.3	-6.3	-6.7	-5.9	-6.3	-6	-6.4
21615-47-4	#N/A	#N/A	#N/A
2162-74-5	-9.8	-8.2	-5.1	-5.4	-4.7	-4.4	-5.5
2164-17-2	-7.4	-7.5	-7.5	-7.4	-7.6	-7.3	-7.6
21643-42-5	-6.2	-5.3	-6	-6	-6.4	-5.6	-6.3
21652-27-7	-7.2	-6.4	-6	-7.2	-7	-7.1	-7.4
21725-46-2	-6.8	-7.1	-6.2	-6.4	-6.7	-6.2	-6.6
2176-62-7	-6.1	-6.3	-5.7	-5.8	-5.6	-5.8	-6
22094-93-5	-5.8	-10.9	-6.6	-8.5	-9.4	-8.9	-8.5
22205-30-7	#N/A	#N/A	#N/A
#VALUE!	#N/A	#N/A	#N/A
2224-33-1	#N/A	#N/A	#N/A
22288-41-1	-6.9	-6.6	-6.5	-5.9	-6.4	-6.2	-6.6
2244-21-5	#N/A	#N/A	#N/A
22464-99-9	#N/A	#N/A	#N/A
22473-78-5	#N/A	#N/A	#N/A
22504-50-3	-4.5	-4.7	-4.7	-4.6	-4.8	-4.3	-4.6
2273-43-0	#N/A	#N/A	#N/A
2279-76-7	#N/A	#N/A	#N/A
22984-54-9	#N/A	#N/A	#N/A
2304-30-5	#N/A	#N/A	#N/A
2315-61-9	-7.4	-7.1	-7.1	-7.4	-6.6	-7.2	-7.3
2315-67-5	-7.8	-7.1	-7.4	-7.2	-6.7	-6.8	-7.1
23328-53-2	-7.9	-8.7	-8.4	-9.6	-8.2	-8.7	-9.3
2362-14-3	-8.9	-9.9	-8	-7.6	-8.6	-8.7	-7.2
23696-85-7	-7.8	-7.6	-6.9	-6.9	-6.7	-6.6	-7.2
2372-21-6	-5.3	-5.2	-5.5	-5.4	-5.5	-5.2	-5.1
2372-82-9	-6	-5.5	-6.1	-5.9	-5.8	-5.9	-6.2
23726-94-5	-7.8	-7.6	-6.6	-6.6	-6.3	-6.8	-8
2374-14-3	#N/A	#N/A	#N/A
2379-74-0	-6.3	-8.2	-7.1	-6.7	-8.7	-9.1	-7.8
#VALUE!	-8.1	-7.1	-8.2	-6.7	-7.7	-7.7	-7.7
23850-94-4	#N/A	#N/A	#N/A
2386-52-9	#N/A	#N/A	#N/A
2386-87-0	-7.5	-7.3	-7.6	-7	-7.9	-7.2	-7.5
2387-03-03	-10.2	-10.1	-8.9	-9.5	-10.2	-10.8	-10.9
2390-59-2	#N/A	#N/A	#N/A
2390-60-5	#N/A	#N/A	#N/A
2390-63-8	#N/A	#N/A	#N/A
23950-58-5	-7.1	-7.1	-7.2	-6.7	-6.7	-6.7	-7.1
2398-96-1	-9.5	-9.5	-8.6	-8.5	-10.2	-9.2	-9.4
24017-47-8	-7	-7.6	-6.9	-7.1	-7.1	-7.4	-7.3
24038-68-4	-11.5	-9.6	-6.8	-10.4	-10.6	-11.1	-9.9
24157-81-1	-8.3	-7.9	-8.4	-7.5	-8	-8.7	-8.5
2422-88-0	-6.2	-5.2	-5.6	-5.4	-6	-5.5	-5.7
2425-85-6	-9.1	-8.7	-7.3	-5.9	-7	-7.3	-8.2
2429-73-4	#N/A	#N/A	#N/A
2429-74-5	#N/A	#N/A	#N/A
2429-82-5	#N/A	#N/A	#N/A
2429-84-7	#N/A	#N/A	#N/A
24308-84-7	#N/A	#N/A	#N/A
2432-11-03	-8.8	-8.4	-8.7	-7.7	#N/A	#N/A	-8.9
2437-25-4	-5.8	-5.2	-5.1	-5.1	-6.3	-5.5	-5.8
2439-01-02	-8.2	-7.5	-7.6	-7.6	-7.9	-7.6	-7.5
2439-10-03	-7.9	-6.9	-7.3	-7.1	#N/A	#N/A	-8.1
2440-22-4	-8.2	-8.1	-8	-8.6	-8.6	-8.1	-8.3
2444-28-2	-7.8	-7.1	-6.4	-6.5	-6.2	-6.7	-6.9
24448-20-2	-7.6	-9.7	-7.6	-8.2	-9.3	-8.3	-8.7
244626-73-1	-8	-7.7	-7.4	-6.6	-6.3	-6.9	-7.5
24468-13-1	-5.8	-5.4	-5	-5.5	-6	-5.4	-5.6
2451-62-9	-6.6	-5.5	-6.4	-6.6	-6.8	-6.2	-6.5
2457-01-04	#N/A	#N/A	#N/A
2457-02-05	#N/A	#N/A	#N/A
24577-34-2	#N/A	#N/A	#N/A
2459-10-01	-6.7	-7.1	-6.6	-7.1	#N/A	#N/A	-6.7
24593-34-8	#N/A	#N/A	#N/A
2461-15-6	-5.6	-5.6	-5	-5.3	-5.8	-5.3	-5.4
24636-31-5	#N/A	#N/A	#N/A
2465-27-2	-5.5	-7.7	-6.2	-6.8	-7.5	-8	-8
24650-42-8	-8.1	-7.3	-7.1	-7.1	-6.8	-7.4	-7.7
2467-02-09	-7.7	-7.5	-7.2	-7.4	-7.3	-7.1	-7.2
2467-03-0	-7.8	-7.8	-7.5	-7.4	-7.4	-7	-7.5
2473-03-02	-5.5	-5.1	-4.8	-4.9	-6	-5.2	-5.3
2475-45-8	-8.2	-6.5	-8	-7.6	-7	-6.8	-7.8
2475-46-9	-8.6	-7.4	-7.5	-8.2	-7.8	-7.7	-8.2
2478-20-8	-9.3	-9	-9.5	-7.5	-7.9	-8.6	-9.3
#VALUE!	#N/A	#N/A	#N/A
2492-26-4	-5.7	-6.1	-6.2	-5.7	-6.1	-5.6	-5.9
24938-16-7	-10.1	-11	-7.6	-6.9	-6.6	-7.8	-8.8
24938-91-8	-5.6	-5.4	-5.6	-5.5	-6.4	-5.5	-5.7
2495-25-2	-6.5	-6.1	-6.2	-5.8	-6.6	-6	-6.2
2495-37-6	-6.7	-6.6	-6.5	-6.3	-6.7	-6.3	-6.5
2499-59-4	-5.6	-5.4	-5.4	-5.4	-6.3	-5.4	-5.9
2500-83-6	-7.5	-6.7	-6.9	-7	-6.5	-6.8	-7.2
25013-16-5	-6.4	-6.7	-6.2	-6.2	-5.9	-6.1	-6.2
25036-25-3	-7.1	-9.3	-8.4	-6.8	-6.7	-9.7	-8.5
#VALUE!	-8.6	-7.7	-7.5	-5.5	-6.5	-7.4	-6.9
25068-38-6	-9.4	-7.4	-8.7	-6.3	-6.8	-8.3	-6.4
25085-50-1	-6.6	-6.8	-6.3	-6.6	-5.8	-6.1	-6.5
25085-99-8	-7.1	-6.8	-6.6	-6.7	-6.9	-6.4	-6.6
#VALUE!	-5.4	-5.5	-5.3	-5.2	-5.9	-5.2	-5.4
25103-58-6	-6.3	-5.9	-5.5	-5	-3.9	-5.1	-5.8
25152-85-6	-6.7	-6.9	-6	-6.1	-7.4	-6.8	-6.6
25154-52-3	-7.1	-6.5	-6.4	-6.5	-7.3	-6.7	-6.6
25167-32-2	-3.6	-7.2	-4.3	-7.6	-7.3	-8.3	-8.2
25168-21-2	#N/A	#N/A	#N/A
25168-24-5	#N/A	#N/A	#N/A
25168-26-7	-7.4	-7.7	-7	-7.3	-7.5	-7.3	-7.7
2519-30-4	#N/A	#N/A	#N/A
25190-89-0	#N/A	#N/A	#N/A
25198-22-5	#N/A	#N/A	#N/A
25212-19-5	-7.3	-6	-6.4	-6.2	-6.3	-5.4	-6.5
#VALUE!	-6.8	-6.6	-6.2	-6.2	-6.1	-6.6	-6.2
2527-58-4	-8.5	-8.5	-8	-7.3	-8.8	-7.9	-8.5
2528-16-7	-8.5	-7.8	-8	-7.9	-8.8	-7.9	-8.3
2528-36-1	-7	-6.6	-6.4	-6	-7.3	-6.2	-6.9
25291-17-2	-8.8	-7.8	-7.9	-8.4	-8.2	-7.7	-8.2
2530-85-0	#N/A	#N/A	#N/A
2530-87-2	#N/A	#N/A	#N/A
25307-17-9	-6.9	-6	-6.1	-6.9	-6.4	-6.4	-7
2531-84-2	-9.3	-9.2	-8.8	-9	-8.3	-9.3	-9.1
25359-71-1	-3.7	-5.3	-2.8	-5	-5.8	-5.4	-4.8
2536-05-02	-9.1	-7.7	-7.7	-8.3	-7.9	-7.8	-8.3
25448-25-3	-7	-6.8	-6.5	-7.3	-7.5	-7.4	-7
2555-49-9	-5.8	-6.2	-6.4	-6	-6.1	-5.8	-6.2
25550-98-5	-7	-7.7	-7	-7.8	-7.8	-7.9	-7.5
#VALUE!	-8.3	-8.1	-8.4	-7.7	-7.5	-8.1	-8
25587-80-8	-5.5	-5.6	-5.3	-5.8	-6.3	-5.4	-5.6
25640-78-2	-8.7	-7.8	-7.6	-7.6	-7.8	-7.4	-7.9
25655-41-8	#N/A	#N/A	#N/A
25686-28-6	-8.2	-8.2	-8.3	-7.8	-7.4	-7.8	-8.6
2571-88-2	-7.3	-6	-6.1	-6.5	-6.5	-6.5	-6.6
25723-16-4	-5.5	-5.6	-6.1	-5.5	-6	-6.1	-5.6
2580-56-5	#N/A	#N/A	#N/A
2586-57-4	-6.5	-9.8	-6.2	-6.8	-5.7	-7.4	-7
2587-76-0	#N/A	#N/A	#N/A
2589-57-3	-6.1	-6	-5.9	-6.3	-5.9	-5.5	-5.7
25952-53-8	-4.8	-4.7	-5.1	-5.1	-5.3	-4.8	-4.9
25956-17-6	#N/A	#N/A	#N/A
2597-03-07	-6.8	-6.4	-6.2	-5.9	-6.7	-6.2	-6.1
2602-46-2	#N/A	#N/A	#N/A
26027-37-2	-6.5	-6.3	-6.4	-6.8	-6.6	-6.6	-6.8
26027-38-3	-7	-6.5	-6.6	-6.7	-6.4	-7	-7
26040-51-7	-6.9	-7.2	-5.3	-6.6	-6.7	-7.6	-5.6
2605-79-0	-6	-5.5	-5.4	-5.3	-5.8	-5.2	-5.7
2610-05-01	#N/A	#N/A	#N/A
2623-23-6	-7.2	-6.5	-6.5	-6.7	-6.1	-6.2	-6.7
#VALUE!	-7.6	-8.1	-7.1	-6.6	-7.4	-9.1	-8.1
26266-57-9	-7.2	-6.5	-6.5	-7.1	-7.2	-7.5	-7.2
2627-95-4	#N/A	#N/A	#N/A
26375-23-5	-8.5	-9	-6.6	-9	-9.2	-9.2	-10.6
26401-27-4	-8.4	-7.6	-7.2	-7.8	-8.8	-8.3	-7.7
26401-97-8	#N/A	#N/A	#N/A
2642-71-9	-7.2	-8	-7	-6.7	-7.1	-7.5	-7.4
26447-40-5	-8.2	-8.1	-8.3	-7.8	-7.3	-7.8	-8.6
26523-78-4	-5.6	-8	-4.4	-8.3	-8	-7.9	-5.8
26530-03-0	#N/A	#N/A	#N/A
26530-20-1	-6.2	-5.9	-5.7	-5.8	-6.5	-6.2	-6.2
2654-57-1	-7.4	-7.1	-7	-6.9	-6.9	-6.5	-6.9
26543-97-5	-7.2	-6.6	-6.8	-6.3	-7.3	-6.9	-6.9
26544-20-7	-7.5	-7.4	-6.8	-7.2	-7.3	-7.5	-7.6
26544-23-0	-8.3	-8.2	-7	-8.1	-8.7	-8.1	-8.2
265647-11-8	#N/A	#N/A	#N/A
2657-87-6	-7.3	-7	-7.1	-7.1	-7.4	-6.5	-7.3
#VALUE!	-6.1	-6.6	-5.5	-7.2	-6.8	-6.6	-6.5
#VALUE!	#N/A	#N/A	#N/A
266310-25-2	-6.2	-6.2	-6.1	-6.1	-7.4	-5.9	-6.3
26635-92-7	-6.4	-5.5	-6	-6.3	-6.7	-6.5	-6.7
26635-93-8	-6.2	-6.3	-6.1	-6.8	-6.5	-6.8	-6.6
#VALUE!	#N/A	#N/A	#N/A
26694-69-9	-6.2	-7.7	-6	-5.8	-5	-6.8	-6.8
2673-22-5	-6.8	-7.2	-6.5	-7.2	-7.6	-7.3	-6
26741-53-7	-6.6	-8.8	-6.4	-6.9	-8.7	-7.7	-6.7
26761-40-0	-7.4	-7.2	-7	-7.5	-7.6	-8.1	-8.5
26761-45-5	-6.4	-6	-5.8	-5.7	-6.6	-6	-6.2
26864-37-9	#N/A	#N/A	#N/A
2687-94-7	-6.5	-5.7	-5.7	-5.8	-6.6	-6.2	-6
2687-96-9	-6.7	-6.1	-6.1	-6.4	-6.7	-6.6	-6.4
26898-17-9	-10.5	-8.2	-8.4	-7.6	-10	-9	-9.3
26967-76-0	-7.4	-10.1	-6.9	-9.5	-10.2	-10.5	-9.8
2705-87-5	-6.3	-6.2	-6.3	-6.8	-6.9	-6	-6.5
2706-90-3	-6.9	-7.4	-8.2	-6.8	-6.9	-6.8	-6.5
27083-55-2	-7.3	-8.4	-6.3	-7.8	-6.6	-8.8	-7.4
27107-89-7	#N/A	#N/A	#N/A
27138-31-4	-8.7	-8.7	-7.9	-8.2	-8.5	-8.6	-8.2
27176-87-0	-7.5	-6.8	-7	-7.4	-7.1	-7.1	-7.9
#VALUE!	-6.2	-6.7	-6.3	-6.8	-7	-6.9	-7
#VALUE!	-6.1	-6.6	-6.1	-7.1	-6.8	-6.5	-6.6
27178-16-1	-7.3	-6.7	-6.4	-7	-7.4	-7.2	-7.1
27194-74-7	-6.2	-5.8	-5.8	-5.7	-6.7	-5.6	-6.2
2720-73-2	#N/A	#N/A	#N/A
27247-96-7	-5.7	-5.6	-5.4	-5.4	-6.2	-5.6	-5.9
2725-22-6	-7.6	-9.8	-5.4	-10	-9.2	-10	-9.7
27253-31-2	#N/A	#N/A	#N/A
27253-32-3	#N/A	#N/A	#N/A
27458-92-0	-6	-5.6	-5.3	-5.3	-6.5	-5.8	-5.8
27554-26-3	-7.7	-7.9	-7.6	-7.8	-7.4	-8.2	-8
27619-97-2	-9.1	-7.8	-8.5	-8.4	-8.5	-8.1	-8.3
2764-13-8	#N/A	#N/A	#N/A
27668-52-6	#N/A	#N/A	#N/A
2772-45-4	-11.1	-9.7	-8.3	-7.3	-9.1	-9.2	-9.9
27776-21-2	#N/A	#N/A	#N/A
2778-42-9	-8.1	-7.9	-7.7	-7.5	-7.3	-7.1	-7.6
2781-10-04	#N/A	#N/A	#N/A		#N/A	#N/A
2782-57-2	-5.8	-5.8	-6	-5.7	-6.2	-5.4	-6.3
2783-17-7	-5.5	-5.3	-5.2	-5.4	-6.2	-5.2	-5.5
2783-94-0	#N/A	#N/A	#N/A
#VALUE!	-6.1	-7.1	-4.9	-4.7	-5.3	-5	-5.2
2787-91-9	#N/A	#N/A	#N/A
27955-94-8	-8.6	-7.1	-5.6	-6.5	-7.7	-7.9	-7.7
27986-36-3	-7.1	-6.5	-6.8	-6.5	-7	-6.8	-6.7
27987-25-3	-9.4	-9.5	-7.8	-8.3	-8.7	-9.1	-9.2
28016-00-4	#N/A	#N/A	#N/A
28064-14-4	-6.2	-8.6	-2.4	-4.8	25	20.8	-7.7
28108-99-8	-9.2	-8.7	-7.8	-9	-9.2	-8.6	-8.1
28159-98-0	-6.9	-6.1	-6.1	-6.6	-6.4	-6.8	-6.2
28219-61-6	-7.1	-7.1	-7.1	-6.4	-7.3	-6.8	-8.1
28231-03-0	-8.8	-7.5	-8.2	-7	-6.4	-7.2	-7.2
28299-41-4	-8.5	-7.6	-7.8	-7.4	-7.6	-7.3	-7.7
2832-40-8	-8.2	-7.7	-7.7	-6.9	-7.1	-7.5	-8.2
28390-91-2	-9.3	-7.6	-8.8	-7.1	-8.5	-7.9	-9.1
284685-45-6	#N/A	#N/A	#N/A
28519-02-0	-8.1	-8.3	-6.5	-7	-7.8	-8.4	-8.1
2855-19-8	-5.6	-5.5	-5.1	-5.2	-5.9	-5.5	-5.4
28553-12-0	-7.8	-7.5	-7.9	-7.2	-7.4	-8.3	-8.2
28660-67-5	#N/A	#N/A	#N/A
28701-67-9	-6.7	-6.3	-6.3	-6.2	-6.7	-6.5	-7.1
28768-32-3	-5.7	-7.3	-5.1	-7.4	-7.5	-7.8	-8.3
28804-46-8	#N/A	#N/A	#N/A	#N/A	#N/A	#N/A	#N/A
2893-78-9	#N/A	#N/A	#N/A
2893-80-3	#N/A	#N/A	#N/A
28987-17-9	#N/A	#N/A	#N/A
2915-53-9	-7	-6.9	-6.2	-6.9	-7	-6.7	-6.7
29204-84-0	#N/A	#N/A	#N/A
2921-88-2	-6.8	-6.7	-6.3	-6	-6.4	-6.4	-6.2
29240-17-3	-6.1	-5.5	-5.4	-5.8	-5.7	-5.4	-5.8
29329-71-3	-5.2	-5.4	-5.3	-5.3	-5.2	-5.1	-5.2
2943-75-1	#N/A	#N/A	#N/A
29570-58-9	-6.1	-7.1	-4.3	-6.8	-6.8	-6.2	-7.1
29590-42-9	-5.9	-5.8	-5.3	-5.6	-6.6	-5.6	-6
29690-82-2	#N/A	#N/A	#N/A
29761-21-5	-8.1	-8.3	-7.4	-8.4	-8.8	-8.4	-8.1
298-00-0	-6.1	-6.1	-6.3	-6	-6.4	-6.4	-5.9
29857-13-4	-7.1	-7.4	-7	-7.7	-7.5	-7.4	-7.5
29911-28-2	-5.4	-5.2	-5.4	-5.5	-5.7	-4.6	-5.2
2996-92-1	#N/A	#N/A	#N/A
29964-84-9	-6.5	-6	-6.1	-6	-6.8	-5.8	-6.5
2997-92-4	#N/A	#N/A	#N/A
300-92-5	#N/A	#N/A	#N/A
30007-47-7	-4.7	-4.9	-4.7	-5.2	-4.6	-4.6	-4.6
3002-63-9	#N/A	#N/A	#N/A
3006-13-1	-7.1	-6.1	-6.3	-6.9	-7.1	-6.6	-6.8
3006-82-4	-6.5	-5.9	-5.9	-6.2	-6.8	-6.1	-6.2
3006-86-8	-7.5	-6.7	-6.8	-6.2	-6.5	-6.9	-6.5
3006-93-7	-8.7	-8.3	-7.8	-7.8	-7.8	-8.1	-8.2
301-00-8	-7	-6.7	-6.7	-7.2	-6.5	-7.1	-6.9
301-10-0	#N/A	#N/A	#N/A
3011-61-8	-8.1	-7.4	-7.1	-7.2	-7.6	-7.8	-8.6
302-97-6	-10.3	-7.8	-9.9	-6.9	-6.7	-7.9	-10.2
3030-80-6	#N/A	#N/A	#N/A
30499-70-8	-5.9	-5.2	-5.7	-5.7	-5.6	-5.6	-5.8
3050-88-2	-7	-8.1	-4.1	-8.2	-8.2	-8.8	-6.7
30583-72-3	#N/A	#N/A	#N/A
3064-70-8	-5.6	-5.3	-5	-5.2	-4.6	-4.7	-5
3068-39-1	#N/A	#N/A	#N/A
3068-76-6	#N/A	#N/A	#N/A
3069-29-2	#N/A	#N/A	#N/A
307-24-4	-7.8	-7.3	-8.8	-7.5	-7.7	-7	-7.4
307-55-1	-11.2	-9.4	-10.5	-9.3	-9.8	-9.9	-10.5
3075-84-1	-9.3	-7.8	-8.3	-7.7	-7.5	-7.8	-8.3
3076-04-08	-6.7	-5.8	-5.8	-6.2	-6.4	-5.9	-6
3076-63-9	#N/A	#N/A	#N/A	#N/A	#N/A	#N/A	#N/A
30784-30-6	-7.3	-6.9	-7.2	-6.8	-7	-6.8	-6.6
30784-32-8	-7.2	-6.8	-6.7	-6.7	-6	-6.1	-6.9
3081-01-04	-8.2	-8.2	-7.8	-8.3	-7.8	-8.6	-8.2
3081-14-9	-7.8	-7.2	-7.4	-7.7	-7.6	-7.9	-7.9
3088-31-1	-6.6	-6.1	-5.9	-6.9	-6.8	-6.1	-6.6
3089-11-0	-5.8	-5.3	-4	-6.3	-6.4	-5.6	-5.1
3089-19-8	-6	-6.2	-6.3	-6.1	-6.4	-5.9	-6.1
3091-25-6	#N/A	#N/A	#N/A
3091-32-5	#N/A	#N/A	#N/A
30989-05-0	#N/A	#N/A	#N/A
31001-77-1	#N/A	#N/A	#N/A
3101-60-8	-6.6	-7	-6.4	-6.5	-6.2	-6.8	-6.7
31075-24-8	#N/A	#N/A	#N/A
3108-42-7	#N/A	#N/A	#N/A
31107-36-5	-7	-10.8	#N/A	-7.6	-10.3	-10	-10.1
3115-68-2	#N/A	#N/A	#N/A
3118-97-6	-9.8	-8.9	-9.2	-8.4	-9	-10	-10.3
31326-29-1	-6.1	-7.5	-5.8	-6.1	-5.3	-0.5	-5.9
314-13-6	#N/A	#N/A	#N/A
3147-75-9	-8.3	-9.1	-8.6	-7.9	-9.2	-9.7	-9.4
#VALUE!	-5.3	-8.9	-5.3	-5.7	-7.7	-7.4	-7.7
3164-85-0	#N/A	#N/A	#N/A
3165-93-3	-5.7	-6.1	-5.6	-5.5	-5.2	-5.6	-5.9
3173-72-6	-8.3	-7.6	-7.9	-7.5	-7.3	-7.1	-7.8
31775-20-9	-7.4	-9.9	-7	-7.6	-7	-8.9	-8.7
31775-89-0	-5.2	-6	-4.7	-6	-6.4	-6.4	-5.7
3179-80-4	-6.5	-6.1	-6.2	-6	-7.1	-6.2	-6.6
3179-89-3	-5.8	-7.8	-6	-7.1	-7.2	-7.6	-7.7
319-86-8	-6.7	-6.1	-5.7	-5.1	-4.1	-5.2	-5.7
320-67-2	-6.2	-6.7	-6.8	-6.8	-6.5	-6.7	-6.5
32055-14-4	#N/A	#N/A	#N/A
32210-23-4	-6.7	-7	-6.5	-6.4	-6.1	-6.9	-6.7
32289-58-0	-5.9	-6	-5.9	-6.2	-6.5	-5.7	-6.2
3234-28-4	-6.2	-5.4	-5.3	-5.4	-6.1	-5.8	-5.8
3236-71-3	-6.5	-8.5	-5.9	-7.3	-6	-7.4	-8.2
32388-55-9	-9.4	-7.7	-8.8	-5.8	-6.8	-7.3	-7.4
3251-23-8	#N/A	#N/A	#N/A
32536-52-0	-5.4	-6.4	-5.7	-5.9	-7	-6.5	-6.7
3264-82-2	#N/A	#N/A	#N/A
32718-18-6	-5.5	-5.4	-5.2	-5.5	-5.2	-5	-5.2
3278-22-6	-4.8	-4.9	-5.3	-5.2	-5.4	-4.7	-4.9
3282-24-4	-7.6	-8.5	-9	-8.2	-8.8	-9.5	-8.4
3290-92-4	-7.4	-7	-6.4	-6.8	-7.3	-7.1	-6.9
3296-90-0	-4.4	-4.4	-4.3	-4.9	-3.9	-4.4	-4.1
330-54-1	-6.6	-6.9	-6.5	-6.1	-6.9	-6.4	-6.7
330-55-2	-6.5	-6.8	-6.6	-6.3	-7.4	-6.5	-6.8
33007-83-9	-6.1	-5.6	-5.4	-5.6	-6.1	-5.9	-5.5
331-39-5	-6.2	-6.6	-6.4	-6.9	-6.6	-6.4	-6.6
#VALUE!	-9.1	-8	-8.1	-7.2	-7.6	-8.1	-8.8
3319-31-1	-7.2	-7.8	-6.2	-7.9	-8	-8.4	-7.7
3327-22-8	#N/A	#N/A	#N/A
333-41-5	-7	-6.7	-6.9	-6.9	-6.4	-6.3	-6.6
3332-27-2	-6.3	-5.7	-5.8	-5.7	-6.3	-5.8	-6.2
33329-35-0	-5.4	-5	-5.3	-5.4	-5.5	-5.4	-5.2
33397-79-4	#N/A	#N/A	#N/A
3349-36-8	#N/A	#N/A	#N/A
335-76-2	-10.1	-8.5	-9.7	-8.8	-9.2	-9.2	-9.8
3353-05-07	#N/A	#N/A	#N/A
33568-99-9	#N/A	#N/A	#N/A
33704-61-9	-8.9	-7.8	-7.2	-7	-6.2	-6.7	-7.2
3375-31-3	#N/A	#N/A	#N/A
337513-72-1	-7.2	-6.2	-4.8	-6.1	-6.9	-5.5	-5.2
3380-30-1	-7.5	-7.2	-7.4	-7.2	-7.5	-7.5	-7.5
3380-34-5	-7.8	-7.2	-7.5	-7.1	-7.2	-7.8	-7.8
33956-49-9	-5.9	-5.9	-5.5	-5.9	-6.7	-5.8	-5.8
3401-73-8	#N/A	#N/A	#N/A
34122-40-2	-7.8	-7.1	-6.5	-6.9	-4.9	-6.2	-6.5
34123-59-6	-6.5	-7.3	-7	-6.7	-7.3	-7.5	-7.3
34206-40-1	#N/A	#N/A	#N/A
34256-82-1	-7.7	-6.4	-6.8	-6.3	-5.9	-6.2	-6.5
34373-96-1	-9.4	-7.8	-7.4	-6.8	-7.2	-7.6	-6.5
#VALUE!	-5.8	-5.1	-5.2	-5.6	-6.3	-5.4	-5.6
#VALUE!	-6.4	-5.4	-5.6	-6.1	-5.8	-6.1	-5.9
34455-29-3	-8.9	-8.4	-8.7	-8.9	-8.4	-8.8	-8.9
345-92-6	-8.8	-7.6	-7.8	-7.6	-7.9	-7.8	-7.9
3454-29-3	-5.8	-5.2	-5.7	-5.8	-5.6	-5.9	-5.7
3457-61-2	-7.4	-6.9	-6.9	-6.6	-6.6	-6.4	-7.1
3468-63-1	-9.7	-9.1	-9	-8.5	-8.6	-9.3	-9.6
34762-90-8	#N/A	#N/A	#N/A
3481-20-7	-5.9	-5.8	-5.6	-5.6	-5.8	-5.8	-6.1
35141-30-1	#N/A	#N/A	#N/A
3524-68-3	-6.1	-6.1	-6.2	-6	-6.7	-6.1	-6.1
3529-01-09	#N/A	#N/A	#N/A
3530-19-6	#N/A	#N/A	#N/A
3531-19-9	-6	-6.6	-6.2	-6.5	-6.1	-6.2	-6.2
3542-36-7	#N/A	#N/A	#N/A
35545-57-4	-7.3	-7.2	-6.9	-6.8	-7.4	-7	-7
35554-44-0	-7.2	-7.1	-7	-6.4	-7.6	-7	-6.7
3567-65-5	#N/A	#N/A	#N/A
35691-65-7	-4.5	-4.6	-4.6	-4.6	-4.2	-4.6	-4.3
3576-88-3	-7.7	-7.3	-8	-7.4	-7.2	-7	-7.2
35835-94-0	#N/A	#N/A	#N/A
3590-84-9	#N/A	#N/A	#N/A
359406-89-6	#N/A	#N/A	#N/A
35947-07-0	#N/A	#N/A	#N/A
36196-44-8	-5.9	-6.1	-5.4	-6.3	-6.3	-6.9	-6
3622-84-2	-6.9	-6.5	-6	-6.2	-6.9	-5.9	-6.2
3626-28-6	#N/A	#N/A	#N/A
36265-41-5	-7.3	-7.6	-6.9	-7.8	-8	-7.6	-8.2
3634-83-1	-6.6	-6.9	-6.5	-6.5	-6.3	-6.5	-6.6
36341-27-2	#N/A	#N/A	#N/A
36437-37-3	-7	-8.4	-6.4	-7.9	-9.3	-9.9	-8.9
36443-68-2	-8.1	-8.8	-7.3	-9.1	-8.7	-9	-8.9
36445-71-3	#N/A	#N/A	#N/A
3648-18-8	#N/A	#N/A	#N/A
3648-21-3	-7.5	-7	-6.8	-7.3	-7.3	-7.4	-7.5
36483-57-5	-4.5	-4.3	-4.2	-4.3	-3.8	-4.2	-4.1
3658-48-8	-6.6	-6.4	-6.3	-6.3	-6.5	-6.5	-6.9
36653-82-4	-6.5	-5.5	-5.6	-5.7	-6	-6	-5.9
36788-39-3	-6.2	-5.9	-5.8	-6.4	-6.6	-6.2	-6.6
36861-47-9	-9.1	-9.1	-8.7	-7.4	-7.7	-8.6	-7.9
36888-99-0	-9	-9.4	-7.5	-9.3	-8.9	-9.5	-9.7
3697-24-3	-10.7	-8.8	-10	-10.4	-9.6	-9.9	-9.3
3698-89-3	-5.6	-5	-5.3	-5.1	-5.5	-5.5	-5.6
3709-71-5	-8	-7.7	-7.5	-7.1	-7.2	-7.4	-7.3
37205-87-1	-7.3	-6.6	-6.5	-6.7	-6.7	-7	-7.3
37251-67-5	#N/A	#N/A	#N/A
37300-23-5	#N/A	#N/A	#N/A
37353-75-6	-7.5	-8.1	-6.4	-7	-7.9	-8.2	-8.2
3741-80-8	-9	-9.2	-7.6	-9.1	-9.4	-9.2	-8.4
375-73-5	-7.1	-7.7	-6.8	-6.7	-6.9	-6.6	-7.1
375-85-9	-8.2	-7.5	-7.8	-8.2	-8.1	-7.8	-7.8
375-95-1	-9.4	-8.1	-9.2	-8.8	-8.6	-9	-9.3
0376-06-07	-11.4	-10.1	-10.1	-10	-10.1	-10.9	-10.6
376-84-1	-7.2	-7	-7.6	-7.4	-7.3	-6.9	-7.1
3761-53-3	#N/A	#N/A	#N/A
37625-93-7	#N/A	#N/A	#N/A
37640-57-6	#N/A	#N/A	#N/A
379-52-2	#N/A	#N/A	#N/A
3796-70-1	-7.2	-6.4	-6	-6.3	-7.1	-6.7	-7
3806-34-6	-5.9	-6.5	-5.2	-7.2	-7.3	-7.4	-6.3
38083-17-9	-7.6	-7	-7.1	-7.3	-7.6	-7.3	-7.3
382-21-8	-6.3	-6.6	-6.8	-5.9	-6.3	-6.1	-6.1
3830-45-3	#N/A	#N/A	#N/A
3844-45-9	#N/A	#N/A	#N/A
3846-71-7	-6.3	-8.6	-5.5	-8.5	-9.7	-9.3	-7.8
3864-99-1	-5.8	-8.8	-5.7	-8.6	-8.8	-9.5	-8.4
38640-62-9	-8.7	-8.2	-7.6	-8.2	-6.9	-8.1	-7.9
3865-34-7	#N/A	#N/A	#N/A
38661-72-2	-6.5	-6.6	-6.5	-6.1	-5.7	-6.2	-6.3
38668-46-1	-6.8	-6.8	-7.1	-6.7	-7.2	-6.7	-6.8
38714-47-5	#N/A	#N/A	#N/A
3879-26-3	-7.2	-6.4	-6.5	-6.4	-7	-6.7	-6.9
38916-42-6	#N/A	#N/A	#N/A
3896-11-05	-7	-9.6	-7.8	-8.1	#N/A	#N/A	-9.1
3910-35-8	-10.3	-9.1	-8.9	-7.3	-8.3	-8.9	-8.2
3913-02-08	-5.8	-5.4	-5.2	-5.6	-6.3	-5.5	-5.6
39156-41-7	-6.2	-6.2	-7.1	-7	-6.4	-6.3	-6.1
39373-89-2	#N/A	#N/A	#N/A
39423-51-3	-6.5	-5.8	-6.1	-6.1	-6.5	-6.2	-5.8
39765-80-5	-9.3	-6.8	-6.7	-4.9	-4.5	-6.7	-5.6
#VALUE!	-8.7	-7.6	-7.7	-7.5	-7.4	-8	-7.5
40039-93-8	-6.9	-7.7	-5	-5.7	-6.6	-7.5	-6.1
#VALUE!	-7.2	-6.9	-6.5	-6.9	-7.1	-7.4	-7.1
4058-30-4	-5.9	-8.2	-5.3	-7.3	-7.7	-7.8	-7.9
40601-76-1	-4.7	-7.8	-5.6	-5.7	-4.8	-6.9	-7
4065-45-6	-7.7	-7.6	-8.1	-7.4	-7.7	-8.2	-7.7
4066-02-08	-6.6	-9.9	-6.8	-10.1	-9.6	-11.2	-10.4
4067-16-7	-3.9	-4.8	-4.2	-5.1	-4.7	-4.7	-4.9
4073-98-7	-8	-7.9	-7.4	-7.1	-7.4	-8.9	-8.9
4074-88-8	-5.4	-5.1	-5.4	-5.5	-6	-4.9	-5.4
4076-39-5	-11.5	-10.1	-10.6	-9.5	-9.6	-10.3	-10
4080-31-3	#N/A	#N/A	#N/A
4083-64-1	-7	-6.5	-6.2	-6.2	-6.8	-6.3	-6.5
4088-22-6	-6.5	-6.7	-6.1	-7.1	-6.8	-7	-6.7
40880-51-1	-5.8	-8.1	-6.2	-7.1	-7.3	-7.9	-8.3
4098-71-9	-7.1	-7.1	-7.1	-7	-6.8	-6.8	-6.9
4128-73-8	-7.6	-7.9	-8.2	-7.6	-7.2	-7.5	-8.3
4129-84-4	-5.8	-9.5	#N/A	-9.9	-9.5	-9.4	-7.4
4130-42-1	-8.4	-7.1	-6.4	-6.7	-7	-7.2	-7.3
41432-19-3	#N/A	#N/A	#N/A
41484-35-9	-7.8	-7.6	-6.4	-8.2	-8.9	-9.1	-4.8
4149-60-4	#N/A	#N/A	#N/A
41556-26-7	-8.1	-9.2	-7.2	-8	-7.6	-8.4	-8.7
41637-38-1	#N/A	#N/A	#N/A
41638-13-5	-5.3	-5.1	-5.3	-5.7	-5.4	-5.1	-5.3
4198-19-0	#N/A	#N/A	#N/A
42170-25-2	-6.3	-6.4	-6.3	-6.4	-5.7	-5.9	-6.3
422-56-0	-5.6	-5.8	-6.4	-5.4	-5.4	-5.4	-5.3
423-39-2	-7	-6.7	-6.3	-6.6	-6.7	-6.6	-6.4
42405-40-3	#N/A	#N/A	#N/A
4253-22-9	#N/A	#N/A	#N/A
4259-15-8	#N/A	#N/A	#N/A
42594-17-2	-8.2	-7.1	-8.2	-7.3	-7.4	-7.8	-8.6
42751-79-1	-4.8	-4.9	-4.7	-5.3	-4.8	-4.8	-5.2
42928-85-8	-5.9	-5.5	-5.3	-5.9	-6.4	-5.5	-5.9
42978-66-5	-6.4	-6.3	-6.6	-6.5	-6.7	-6.1	-6.5
4299-07-04	-7.2	-7.1	-7.3	-7.1	-7.6	-6.8	-6.8
#VALUE!	-9	-7.7	-8	-7.7	-8.2	-8	-8.6
43052-87-5	-7.8	-7.6	-6.6	-6.6	-6.3	-6.8	-8
4306-88-1	-8.2	-6.6	-6.3	-7.3	-7.2	-7.9	-5.4
43121-43-3	-7.7	-7.3	-7	-7.5	-8.1	-7.1	-6.5
4335-09-05	#N/A	#N/A	#N/A
4376-20-9	-7.1	-7	-7.2	-7	-7.2	-7.3	-7.7
439-14-5	-9.8	-7.8	-6.3	-7.2	-7.9	-8.2	-7.9
4390-04-09	-7.3	-6.3	-6.9	-5.5	-5.9	-6.6	-7
440102-72-7	-7.6	-12.3	-7.7	-9.3	-6.7	-8.2	-9.3
4420-74-0	#N/A	#N/A	#N/A
0445-03-04	-6.4	-6.7	-6	-5.9	-6.6	-6.2	-7
4454-16-4	#N/A	#N/A	#N/A
45267-19-4	-6.5	-6.3	-6.1	-6.4	-6.6	-6.5	-6.5
4531-49-1	-6.5	-9.9	-6.9	-7.8	-9.3	-8.8	-9.7
4602-84-0	-7.5	-6.7	-6.7	-6.8	-7	-7.4	-7.5
467-63-0	-5.2	-7	-6.3	-7.2	-7.6	-8.7	-6.7
469-61-4	-8.9	-7.6	-8	-6.3	-6.3	-7.2	-8.3
470-40-6	-8.8	-8	-7.6	-6.1	-5.3	-7.5	-7.9
4702-90-3	-7.6	-10	-7	-8.2	-10.2	-9.4	-8.9
4712-55-4	-7.6	-7.2	-7.4	-7.2	-7.9	-7.3	-7.1
4719-04-04	-4.7	-4.9	-5.2	-5.8	-5	-5.2	-5.5
4724-48-5	-5.7	-5.5	-5.5	-5.6	-6	-5.2	-5.5
4731-77-5	#N/A	#N/A	#N/A
4736-60-1	-9.5	-7.1	-5.9	-4.9	-4.8	-6.9	-5.9
474510-57-1	-6.1	-9	-6.9	-8.2	-9	-9	-9.3
475-20-7	-8.6	-8.3	-7.9	-5.9	-4.9	-6.3	-7.6
48076-38-6	-7.1	-6.1	-5.9	-6.9	-6.5	-6.7	-6.6
4813-57-4	-7	-6.1	-6.1	-7	-6.7	-6.6	-6.8
#VALUE!	-6.2	-5.8	-6.5	-6.4	-6.8	-5.8	-6.5
482-89-3	-7.8	-9.5	-9.2	-8	-9.1	-9.4	-9.5
4826-62-4	-5.9	-5.4	-5.2	-5.4	-5.7	-5.3	-5.5
483-65-8	-9.1	-9.1	-9.6	-8.7	-9.4	-10	-9
492-80-8	-5.1	-7.8	-7	-6.5	-7.3	-8	-8
4920-95-0	-8.5	-8.4	-8.5	-7.8	-9.2	-8.6	-8.8
495-54-5	-7.7	-7.2	-7.4	-7.4	-7.6	-7.1	-7.4
495-61-4	-7.8	-6.9	-7.1	-7.1	-7.6	-7.5	-7.6
49553-76-6	-7	-6.3	-6.2	-6.8	-6.7	-6.7	-7.2
497-39-2	-7.9	-7.4	-6.9	-6.8	-6.7	-6.7	-6.6
4979-32-2	-9.1	-9.3	-8.2	-7.8	-9.7	-9.3	-8.6
4980-54-5	#N/A	#N/A	#N/A
4986-89-4	-6.4	-6.2	-6.4	-6.4	-6.1	-6.5	-6.6
4991-47-3	#N/A	#N/A	#N/A
50-14-6	-7.4	-9	-5.8	-6.7	-8.5	-8.4	-9.3
50-23-7	-9.5	-7.4	-8.9	-5.8	-5.8	-8.2	-8.8
50-28-2	-9.7	-9.2	-9.1	-9.4	-6.6	-9	-8
50-78-2	-6.4	-6.7	-6	-6.4	-6.3	-6.3	-7.1
502-69-2	-7.2	-6.3	-6.6	-6.7	-6.7	-7.1	-7.4
50448-95-8	-5.7	-5.3	-5.1	-5.3	-6	-5.4	-5.6
506-51-4	-7.1	-6.1	-6	-6.5	-6.7	-6.6	-6.9
5064-31-3	#N/A	#N/A	#N/A
507-55-1	-5.6	-6.1	-6.1	-5.2	-5.5	-5.4	-5.4
5089-72-5	#N/A	#N/A	#N/A
509-34-2	-5.6	-9.5	-5.2	-6.4	-8	-7.9	-6.9
50974-47-5	-7	-6.8	-6.9	-7.3	-6.8	-7.3	-7.6
51-03-6	-7.2	-7.5	-6.7	-7.1	-7.1	-6.8	-7.2
51-28-5	-5.8	-6.5	-6	-6.3	-5.9	-6.2	-6.7
510-13-4	-6.1	-8.2	-6.2	-7.2	-8.5	-8.7	-6.8
51000-52-3	-6.1	-5.8	-5.7	-5.9	-6	-5.6	-5.9
5102-79-4	-9.8	-10.4	-8.5	-7.1	-8.6	-9.2	-9
5103-71-9	-8.9	-7	-6.3	-5	-4.6	-6.2	-6.5
51115-63-0	-6.7	-6.7	-6.7	-6.6	-7.1	-6.6	-6.9
51218-45-2	-7.5	-7	-6.2	-5.6	-6	-6	-6
51229-78-8	#N/A	#N/A	#N/A
5124-25-4	-8.2	-10.1	-8.6	-8.6	-9.8	-9.3	-8.8
5124-30-1	-7.8	-8	-8.1	-7	-7.3	-7.9	-8.3
51240-95-0	-7.9	-7.7	-7.3	-7	-7.2	-7.2	-7.5
51276-47-2	-4.3	-4.8	-4.7	-5.6	-4.8	-4.9	-5.3
51287-84-4	#N/A	#N/A	#N/A
513-77-9	#N/A	#N/A	#N/A
5137-55-3	-7.1	-6.4	-5.9	-6.7	-7.2	-7.4	-6.4
0514-10-3	-9.2	-9	-8.4	-6.7	-6.4	-8.2	-8.4
515-69-5	-7.7	-6.9	-6.9	-6.9	-7.3	-7	-7.7
51580-86-0	#N/A	#N/A	#N/A
5160-02-01	#N/A	#N/A	#N/A
5165-97-9	-5.8	-6.2	-5.6	-6.1	-5.7	-5.4	-6
51811-79-1	-7.1	-6.5	-6.7	-7.2	-7.2	-7	-7.2
51839-25-9	#N/A	#N/A	#N/A
51851-37-7	#N/A	#N/A	#N/A
51988-14-8	-7.1	-7.7	-7.3	-6.9	-7.2	-6.9	-6.9
52-01-7	-8.5	-9.4	-6.5	-6.3	-6.3	-6.6	-8
52-51-7	-4	-4.4	-4.2	-4.6	-4	-4.2	-4.3
52080-58-7	-6.2	-7.6	-5.4	-7.5	-8.5	-8.3	-7.2
52238-68-3	-5.9	-6.1	-5.7	-6.2	-6.3	-5.6	-5.9
52239-04-0	-6.5	-8.5	-7.4	-8.2	-8.2	-9	-9
52251-71-5	-9.2	-9.1	-8.9	-8.9	-9.1	-9.1	-8.7
#VALUE!	-8.8	-9.5	-7.2	-8.5	-9.1	-9.3	-9
5232-99-5	-8.3	-7.2	-6.8	-7.3	-7.1	-7.4	-6.3
52320-66-8	-6	-9	-6.3	-8.1	-9.1	-8.5	-8.6
5235-82-5	-8.2	-7.7	-8.2	-7.7	-7.6	-8	-8.4
52427-13-1	-7.2	-6.8	-7	-6.7	-6.5	-6.7	-7.2
52556-42-0	-4.8	-5.2	-5.8	-5.7	-5.8	-5.2	-5.2
52645-53-1	-9.5	-9.6	-7	-8.6	-9.3	-8.9	-9.3
527-20-8	-6.2	-5.7	-6.1	-5.6	-5.8	-5.3	-5.7
5274-68-0	-5.9	-5.6	-5.8	-5.9	-6.5	-5.9	-5.9
5281-04-09	-8.3	-9.5	-8.9	-9.3	-9	-9.3	-9.7
#VALUE!	-7.6	-8.9	-8.3	-8.5	-8.3	-8.7	-9.2
5285-60-9	-7.4	-8.2	-6.3	-7.7	-7.9	-8.4	-9
52870-46-9	-8.1	-8.4	-8.5	-8.1	-8.3	-9.3	-8.9
52918-63-5	-8.8	-9.3	-6	-8.1	-9.4	-9.2	-9
52933-07-0	-6.4	-5.9	-6.3	-6	-6.8	-6.3	-6.5
53-06-5	-9.4	-8.1	-9.6	-6.4	-6.5	-8.3	-9.5
53-16-7	-10.2	-9.5	-9.7	-7.3	-7.2	-7.9	-10.1
53-19-0	-9.1	-8.3	-7.3	-7.4	-7.2	-7.6	-7.7
530-48-3	-8.5	-7.7	-7.2	-7.7	-7.8	-7.3	-8.2
531-86-2	-8.7	-8.4	-8.6	-7.2	-8.5	-7.9	-8.4
53112-28-0	-7.7	-7.6	-7.4	-7	-8	-7.2	-7.9
533-23-3	-6.8	-6.2	-6.5	-6.2	-6.7	-6.1	-6.1
5331-28-2	-7.9	-7.8	-8.1	-7.2	-8.3	-8.2	-8.1
5336-53-8	-7.9	-7.2	-7.1	-7.1	-7.8	-7.3	-8
53398-85-9	-6.1	-5.6	-5.3	-5.5	-6.6	-5.6	-5.7
534-52-1	-6.2	-7	-6.3	-6.7	-6.2	-6.2	-6.8
538-75-0	-6.6	-7.4	-7.5	-6.9	-7.8	-7.5	-7.7
5384-21-4	-8.4	-8	-7.6	-7.2	-7.9	-8.9	-8.8
5385-75-1	-12.1	-10	-6.9	-11.4	-12.3	-11.2	-8.3
5395-50-6	-5.8	-6.6	-6.4	-6.2	-5.9	-6.2	-6.7
53988-06-0	#N/A	#N/A	#N/A
54-62-6	-7.9	-9.7	-7.7	-9	-9.1	-9.4	-9.5
540-97-6	#N/A	#N/A	#N/A
#VALUE!	-10.3	-8.1	-9.1	-5.9	-5.7	-7	-9.3
54052-90-3	-6.4	-6.3	-7.1	-6.9	-6.7	-6.2	-6.4
54060-92-3	-7.3	-8.8	-6	-9.2	-9	-9.1	-9.2
0541-02-06	#N/A	#N/A	#N/A
5419-55-6	#N/A	#N/A	#N/A
542-16-5	#N/A	#N/A	#N/A
542-44-9	-6.5	-6	-6.3	-6.6	-6.6	-6.4	-6.3
54299-17-1	-7.9	-11.5	-7.6	-9.2	-11.1	-12.3	-11.4
543-80-6	#N/A	#N/A	#N/A
544-31-0	-6.4	-5.9	-6.3	-6.6	-6.7	-6.6	-6.8
544-63-8	-6.4	-5.9	-5.6	-5.6	-6.1	-5.9	-6.1
54423-67-5	-5.8	-5.8	-5.6	-5.5	-6	-5.4	-5.7
5444-75-7	-7.4	-6.9	-6.9	-6.7	-7.4	-6.9	-7.1
54464-57-2	-8.9	-8.3	-8.2	-7.8	-6.8	-7.1	-7.8
546-28-1	-9.1	-7.7	-8.2	-6.5	-6.1	-7.3	-7.9
546-46-3	#N/A	#N/A	#N/A
5466-77-3	-7.5	-6.6	-7.5	-7.2	-7.7	-7.6	-8
5468-75-7	-7.1	-11.8	-7	-9.1	-9.8	-10.4	-10
548-62-9	#N/A	#N/A	#N/A
54804-85-2	#N/A	#N/A	#N/A
54849-38-6	#N/A	#N/A	#N/A
5493-45-8	-6.7	-6.8	-6.9	-6.8	-6.7	-6.8	-6.6
5495-84-1	-9	-8.8	-9.1	-8.9	-8.6	-9.3	-8.6
55-38-9	-5.9	-6.2	-6.2	-6.2	-5.9	-5.8	-6.2
55066-48-3	-6.8	-6.2	-6.5	-6.5	-7	-6.3	-6.6
55184-72-0	-7	-7.4	-6.9	-7.7	-8	-7.7	-7.1
552-30-7	-6.9	-7.2	-7.2	-7.2	-7.1	-6.9	-7.2
5522-43-0	-10.1	-8.9	-9.6	-9.4	-8.7	-8.8	-9.2
55290-64-7	-5.7	-5.9	-5.9	-5.9	-6	-5.1	-5.4
553-00-4	-8	-8.9	-7.7	-8.1	-8.4	-7.2	-8.1
553-72-0	#N/A	#N/A	#N/A
55310-46-8	-8.4	-7	-7.7	-7	-8.3	-7.1	-7.2
5538-94-3	#N/A	#N/A	#N/A
55406-53-6	-5.6	-5	-5.5	-5.6	-5.7	-5.1	-5.3
55566-30-8	#N/A	#N/A	#N/A
556-67-2	#N/A	#N/A	#N/A
5567-15-7	-6.5	-8.2	-6.3	-7.3	-9.4	-7.9	-9.4
557-04-0	-6.8	-8.9	-5.8	-7.1	-6.5	-9.7	-8.8
0557-09-05	#N/A	#N/A	#N/A
557-28-8	#N/A	#N/A	#N/A
557-34-6	#N/A	#N/A	#N/A
55818-57-0	#N/A	#N/A	#N/A
55965-84-9	#N/A	#N/A	#N/A
5598-13-0	-6.3	-6.4	-6.1	-6.2	-6.5	-6	-6.1
56-35-9	#N/A	#N/A	#N/A
56-36-0	#N/A	#N/A	#N/A
56-38-2	-6.5	-6.4	-6.7	-6.3	-6.7	-6.5	-6.2
56-49-5	-11	-9.7	-11.6	-10	-10.9	-11.2	-9
56-93-9	#N/A	#N/A	#N/A
5613-46-7	-8.6	-8.8	-7.8	-6.9	-8.4	-7.9	-7.8
5625-90-1	-5.2	-4.9	-5.3	-5.6	-5.1	-5.1	-5.1
0563-04-02	-9.3	-10.1	-8	-9.2	-9.9	-9.7	-10.3
0563-12-2	-5.5	-5.2	-5	-4.7	-4.9	-5.1	-5.2
#VALUE!	-6	-5.9	-6.4	-6.4	-6.8	-5.8	-6.5
56803-37-3	-9.1	-9	-7.8	-8.6	-9.1	-8.3	-8.7
569-61-9	#N/A	#N/A	#N/A
569-64-2	#N/A	#N/A	#N/A
56973-85-4	-7.3	-6.8	-6.5	-6.4	-6.5	-6.7	-7.2
57-09-0	-7	-6.2	-5.8	-6.2	-6.1	-6.5	-6.7
57-39-6	-6	-5.4	-5.6	-5.6	-5.8	-5.6	-5.5
57-41-0	-10.3	-8.3	-8.5	-8.5	-8.3	-8.2	-7.8
57-50-1	-6.6	-6.1	-6.6	-7	-6.9	-6.2	-6.3
57-83-0	-9.6	-8.4	-10	-7	-6.9	-9.1	-9.5
57-88-5	-7.1	-7.8	-8.2	-5.9	-7.1	-8.3	-7.8
57-97-6	-11.5	-9.8	-10.5	-9.6	-9.1	-10.5	-9.3
5707-44-8	-7.8	-7.6	-7.9	-7.5	-8	-7.9	-7.9
573-58-0	#N/A	#N/A	#N/A
57378-68-4	-7.3	-7	-6.5	-7.1	-5.4	-6.5	-6.5
0574-09-04	-8.1	-7.4	-7.6	-7.2	-7.5	-7.6	-7.4
57583-34-3	#N/A	#N/A	#N/A
57583-35-4	#N/A	#N/A	#N/A
57583-54-7	-8.5	-10.1	-5.8	-10.5	-11.2	-10.9	-10
57671-19-9	-9.4	-8.4	-8.2	-5.4	-5	-6.6	-6.6
0577-11-7	-7.6	-7.4	-6	-6.8	-7.9	-7.2	-7
577-92-4	-8.5	-7.8	-8.1	-7.4	-8.5	-8	-8.2
57834-33-0	-6.7	-8.7	-8.2	-7.8	-7.9	-8.3	-8.5
57855-77-3	#N/A	#N/A	#N/A
58-08-2	-5.9	-5.9	-6.1	-6.3	-6.2	-5.9	-5.9
58-22-0	-10.1	-8.4	-9.7	-6.7	-6.4	-8.1	-9.5
58-56-0	#N/A	#N/A	#N/A
58-90-2	-5.9	-5.9	-5.8	-5.5	-5.7	-5.9	-6.1
584-79-2	-8.8	-8.4	-7.8	-7.2	-8.1	-8.1	-8.6
58430-94-7	-5.9	-5.8	-5.4	-6	-6	-5.7	-5.9
5847-55-2	#N/A	#N/A	#N/A
5863-46-7	-5.4	-8.4	-4.9	-8.4	-9.9	-10	-7.8
5873-54-1	-8.3	-8.3	-8.7	-8.2	-7.6	-8.2	-8.4
5873-93-8	-7.7	-6.9	-7.6	-7.2	-8.3	-7.8	-7.7
58798-47-3	-9.2	-10	-8.9	-7.6	-7.7	-9.3	-7.6
5888-33-5	-7.6	-6.9	-6.8	-6.8	-5.6	-6.3	-6.8
58985-18-5	-7.2	-6.5	-6.6	-6.9	-6.7	-6.2	-6.8
5915-41-3	-6.7	-6.6	-6.6	-6.6	-6.5	-6.2	-6.7
59185-95-4	#N/A	#N/A	#N/A
0593-08-08	-5.9	-5.5	-5.4	-5.7	-6.2	-5.8	-5.9
59536-65-1	-5	-7	-6.7	-5.7	-7.2	-7	-7
59587-38-1	-9.1	-8	-8.6	-8.5	-8.4	-8.5	-8.6
5964-35-2	#N/A	#N/A	#N/A
59653-74-6	-6.6	-5.5	-6.4	-6.6	-6.8	-6.2	-6.4
59675-67-1	#N/A	#N/A	#N/A
597-64-8	#N/A	#N/A	#N/A
597-82-0	-8.4	-8.6	-8.9	-7.6	-9.1	-8.3	-7.3
5970-45-6	#N/A	#N/A	#N/A
#VALUE!	#N/A	#N/A	#N/A
5979-28-2	-7.4	-11	-6.6	-7.7	-9.7	-8.5	-7.8
5986-55-0	-8.9	-8.2	-7.1	-5.6	-4.8	-6.2	-6.4
599-61-1	-7.7	-7.8	-7.4	-7	-7.5	-6.9	-7.5
599-64-4	-8.9	-8.2	-7.9	-7.2	-7.6	-7.7	-7.4
60-00-4	-5	-5.2	-6.2	-6.6	-5.8	-5.7	-6.1
60-09-3	-7.2	-7.4	-6.7	-6.1	-5.8	-6.7	-6.7
60-11-7	-5.6	-7.3	-7.4	-7.1	-7.6	-7.4	-7.7
60207-90-1	-8.2	-7.5	-7.4	-5.9	-7.3	-7.6	-6.9
60209-82-7	-6.9	-6.5	-6.4	-6	-6.8	-6.1	-6.5
603-35-0	-8.9	-7.4	-6.5	-5.8	-7.7	-8.3	-7.6
6046-93-1	#N/A	#N/A	#N/A
605-50-5	-7.7	-7.6	-7.3	-7.5	-7.7	-7.5	-7.4
60506-81-2	-6.4	-6.9	-4.7	-6.7	-7.1	-6.8	-7.1
60580-61-2	-6.2	-7	-6.1	-6.9	-6.3	-6.3	-6.7
606-20-2	-5.9	-6.8	-6.4	-6.3	-5.9	-6	-6.6
606-28-0	-8.6	-7.8	-7.6	-7.3	-7.8	-7.5	-7.7
607-91-0	-6.7	-6.6	-6.3	-6.6	-6.7	-6.2	-6.7
608-71-9	-6.2	-5.1	-5.2	-5.2	-5.6	-5.1	-5.2
60828-78-6	-6.5	-5.9	-6	-6.1	-6.7	-6	-6.4
61-73-4	-6.1	-7.2	-6.4	-6.6	-7.5	-8.3	-7.3
0611-06-03	-6.2	-5.9	-6.1	-5.8	-6	-5.9	-6.4
612-82-8	#N/A	#N/A	#N/A
612-83-9	#N/A	#N/A	#N/A
614-45-9	-6.8	-6.9	-6.6	-6.5	-7.1	-6.7	-6.6
61417-49-0	#N/A	#N/A	#N/A
6147-53-1	#N/A	#N/A	#N/A
615-58-7	-5.3	-5.4	-5.3	-5	-5.3	-5.2	-5.3
6156-78-1	#N/A	#N/A	#N/A
61583-60-6	#N/A	#N/A	#N/A
616-55-7	-8	-8	-6.6	-6.6	-7	-7	-6.6
61617-00-3	#N/A	#N/A	#N/A
61725-50-6	#N/A	#N/A	#N/A
6175-49-1	-6.2	-5.5	-5.3	-5.4	-6.2	-5.6	-5.7
61788-32-7	-7.5	-8.5	-9	-8.2	-8.5	-10	-9.3
61788-44-1	-8.9	-10.2	-6.7	-8	-9.4	-10.9	-7.6
61788-45-2	-6.4	-5.4	-5.8	-6.3	-6.2	-6.1	-6.4
61788-76-9	-7.6	-7	-6.2	-6.9	-7.3	-7.3	-7.8
61788-97-4	-9.8	-9.5	-7.5	-8.1	-9.2	-9.7	-8.9
61789-40-0	-6.8	-6.7	-6.4	-6.9	-7.1	-6.6	-6.5
61789-52-4	#N/A	#N/A	#N/A
61791-55-7	#N/A	#N/A	#N/A
6190-65-4	-6.3	-6	-6.6	-6.3	-5.8	-6	-5.9
61931-82-6	-8.1	-7.2	-8	-7.5	-8.1	-7.8	-7.3
6197-30-4	-8.8	-7.9	-6.9	-7.2	-8.4	-8.3	-6.5
620-67-7	-6.5	-6.7	-6.4	-7.3	-7.5	-7.3	-7
620-92-8	-7.5	-7.5	-7.5	-7.1	-7	-7	-7.7
62037-80-3	#N/A	#N/A	#N/A
62268-47-7	-7	-6.9	-6.4	-6.5	-7	-6.8	-6.7
6227-20-9	#N/A	#N/A	#N/A
623-25-6	-5.8	-5.9	-5.4	-5.4	-5.5	-5.6	-5.9
6258-73-7	-9	-8.6	-8.1	-7.6	-8.9	-8.5	-8.7
6259-76-3	-7.1	-6.5	-6.5	-6.7	-7.7	-6.7	-6.7
629-96-9	-6.6	-5.6	-6.1	-6.4	-6.1	-6.4	-6.4
6295-57-4	-6.4	-6.5	-6.6	-6.5	-6.7	-6.6	-6.4
63-05-8	-11.4	-8.4	-9.8	-6.7	-7.3	-8.4	-8.9
63-25-2	-7.7	-7.9	-7.5	-7.5	-7.4	-7.3	-8
63157-72-2	#N/A	#N/A	#N/A
632-99-5	#N/A	#N/A	#N/A
63225-53-6	-5.9	-5.6	-5.7	-5.8	-5.9	-5.1	-5.6
0633-03-04	-5.5	-8.1	-5.7	-6.9	-8	-8.1	-6.2
633-96-5	#N/A	#N/A	#N/A
63302-43-2	-6.9	-6.5	-6.6	-6.6	-6.8	-6.4	-6.5
63393-96-4	-7.2	-6.4	-5.7	-6.8	-6.9	-7.2	-6.9
634-66-2	-5.8	-5.9	-5.7	-5.4	-5.3	-5.6	-5.7
634-90-2	-5.7	-5.8	-5.5	-5.4	-5.3	-5.9	-5.9
63429-28-7	-7.7	-7.4	-7.2	-6.8	-6.8	-7	-7.6
63449-39-8	-7.2	-7	-6.5	-6.8	-7.1	-7.3	-7.4
63449-95-6	-6.9	-6.5	-6.6	-6.2	-6.9	-6.8	-6.8
6358-29-8	#N/A	#N/A	#N/A
6358-64-1	-5.3	-5.3	-5.2	-5.4	-5.3	-5.1	-5.9
63589-47-9	#N/A	#N/A	#N/A
6359-45-1	#N/A	#N/A	#N/A
6359-50-8	#N/A	#N/A	#N/A
636-30-6	-5.6	-5.7	-5.3	-5.5	-5.5	-5.5	-5.9
6362-79-4	-6.7	-7.9	-6.4	-7.1	-6.7	-6.9	-7
6362-80-7	-9.6	-7.8	-8.7	-7	-8.3	-8.5	-8.9
63738-22-7	-6.8	-6.1	-6.3	-7	-6.8	-6.8	-7.4
#VALUE!	-5.5	-7.8	-5.7	-7.3	-7.3	-7.7	-8.8
6378-65-0	-6	-5	-5.2	-5.5	-6.2	-5.4	-5.6
638-65-3	-6.7	-5.5	-5.9	-5.9	-5.9	-6.5	-6.1
63843-89-0	-5.8	-8.1	-4.6	-8.1	-6.1	-5.8	-6.4
6386-38-5	-8.2	-7.2	-6.2	-7.2	-7.7	-7.5	-6.5
6386-73-8	-8	-7.6	-7.9	-6.5	-7.7	-7.9	-7.7
639-58-7	#N/A	#N/A	#N/A
64-02-8	#N/A	#N/A	#N/A
6420-03-07	-6.7	-11.3	-7.3	-7.6	-9.2	-9.3	-8.8
6422-83-9	-8.8	-8.8	-8.2	-7.7	-8.3	-8.4	-7.8
6425-39-4	-5.8	-5.7	-5.8	-5.8	-5.7	-5.7	-5.7
64253-30-1	-5.9	-6	-5.2	-6.7	-6.7	-6.2	-6
64265-57-2	-6.8	-6.7	-6.2	-7.1	-7.3	-7.3	-6.8
643-65-2	-8.7	-8	-7.6	-7.7	-7.8	-7.8	-8.3
64338-16-5	-6.2	-9.6	-6.9	-5.9	-5.9	-6.3	-6.6
64359-81-5	-6.9	-6.2	-6.4	-6	-7	-6.5	-7
6449-35-0	#N/A	#N/A	#N/A
64539-51-1	#N/A	#N/A	#N/A
6459-94-5	#N/A	#N/A	#N/A
647-42-7	-8.3	-7.4	-8.5	-8.2	-8	-7.9	-8
6485-39-8	#N/A	#N/A	#N/A
6505-12-0	#N/A	#N/A	#N/A
6505-28-8	-6.8	-9.8	-7.2	-8.1	-10.2	-9.9	-8.8
#VALUE!	#N/A	#N/A	#N/A
65181-78-4	-7.6	-10.8	-6.3	-9	-7.7	-10.7	-8.2
6535-19-9	#N/A	#N/A	#N/A
65405-77-8	-6.9	-6.6	-6.2	-6.6	-7.9	-6.8	-7.1
6543-29-9	-9	-9.1	-9.4	-9.3	-8.9	-9.2	-9
6548-30-7	#N/A	#N/A	#N/A
65652-41-7	-9.4	-8.6	-6.1	-7.8	-8.2	-7.9	-7.1
65983-31-5	-7.8	-7.9	-7.2	-6.9	-7.2	-7	-7.3
6600-31-3	-6.2	-9.5	-8	-6.7	-8.9	-8.8	-8.7
6607-34-7	-7.4	-6.6	-7.2	-7	-6.4	-5.8	-6.8
661-19-8	-6.6	-5.6	-5.9	-6.5	-6.4	-6.5	-6.4
66204-44-2	-5.5	-5.4	-5.7	-5.9	-5.7	-5.3	-5.5
#VALUE!	-8.8	-8.5	-7.8	-8.8	-9.9	-10.1	-8.9
66402-68-4	#N/A	#N/A	#N/A
66492-51-1	-6	-5.9	-5.7	-6	-5.7	-5.5	-6
#VALUE!	-6.3	-6.2	-6.4	-6.3	-6.2	-6.4	-6.6
668-34-8	#N/A	#N/A	#N/A
67-43-6	-5.7	-5.4	-6.5	-6.7	-6	-6.3	-6.5
67-72-1	-4.7	-4.7	-4.2	-4.2	-3.5	-4.1	-4.3
67-97-0	-9.2	-8.9	-7	-7.6	-8.3	-9.2	-9.2
6700-85-2	-5.4	-5.2	-5	-5.3	-5.7	-5.3	-5.3
6701-13-9	-7.1	-6.4	-6.6	-6.7	-6.7	-6.5	-7.1
670241-72-2	-7.9	-6.7	-6.4	-6.9	-7.9	-7.1	-6.9
6731-36-8	-8.6	-7.6	-6.9	-4.9	-6.5	-7	-6.2
67338-59-4	-7	-8.5	-7.2	-7.7	-7.5	-8.4	-8.4
67375-30-8	-8.7	-9.5	-7.2	-8.5	-9.1	-9.3	-8.8
6742-54-7	-7.4	-6.1	-6.2	-6.3	-7	-6.8	-6.8
67564-91-4	-8.1	-8.4	-8.2	-7.3	-7.3	-8.7	-7.6
67567-23-1	-7.3	-6.4	-6.3	-5.8	-6.7	-6.6	-6.9
67634-00-8	-5.4	-5.2	-5.7	-5.6	-6	-5.2	-5.5
67634-14-4	-7.3	-6.9	-6.6	-6.5	-6.7	-6.3	-7.3
67634-15-5	-7.3	-6.6	-6.8	-6.6	-7.2	-6.6	-7.1
67762-25-8	-6.2	-5.6	-5.5	-5.5	-6	-5.9	-6.2
67762-41-8	-6	-5.2	-5.5	-5.3	-5.9	-5.4	-6
67774-32-7	-6.7	-6.7	-5.9	-5.3	-6.6	-7.4	-6.6
67786-14-5	-8.8	-8.7	-7.3	-7.8	-5.9	-8.6	-8.4
67815-87-6	#N/A	#N/A	#N/A
67845-93-6	-6.7	-6.2	-5.9	-7.8	-8	-7.7	-7.6
6786-83-0	-6.1	-8.7	-6.6	-8.1	-9.7	-9.5	-7.8
67874-71-9	#N/A	#N/A	#N/A
67874-81-1	-8.6	-7.8	-8	-5.9	-5.5	-7.2	-7.4
6789-88-4	-7.3	-6.5	-6.7	-6.3	-7.3	-6.5	-6.6
67905-17-3	-8.7	-10.6	-7.8	-9.5	-9.7	-10.4	-10.2
67989-52-0	-9.4	-7.4	-8.7	-6.3	-6.8	-8.2	-6.4
68-22-4	-10	-8.3	-9.2	-5.8	-6.8	-9.2	-9.9
68-26-8	-9.1	-7.5	-7.5	-7.6	-8.3	-7.9	-8.4
68-96-2	-10.2	-8.5	-8.5	-6.7	-6.8	-8.8	-9.3
680-31-9	-4.3	-4.2	-3.9	-4.3	-4	-3.9	-3.8
68002-97-1	-8	-7.3	-7.2	-6.3	-6.2	-7.1	-7.1
68037-59-2	#N/A	#N/A	#N/A
68037-95-6	-6.3	-5.4	-5.6	-5.6	-6.1	-5.7	-6
68081-84-5	-6.2	-5.6	-5.5	-5.7	-6.5	-6.2	-5.8
68092-46-6	#N/A	#N/A	#N/A
68109-88-6	#N/A	#N/A	#N/A
68134-38-3	-8.8	-9.6	-7.1	-8.7	-8.9	-9.2	-8.8
68154-97-2	-5.6	-5.1	-5	-5.3	-5.9	-5	-5.3
#VALUE!	-6	-5.6	-6.1	-5.9	-5.6	-6	-6.1
#VALUE!	-5.8	-5.6	-5.8	-6	-6	-5.7	-5.6
68155-66-8	-8.9	-7.8	-8.3	-6.2	-5.9	-6.8	-7.5
68155-67-9	-9.2	-8.7	-8	-7	-7	-7.2	-7.4
68186-85-6	#N/A	#N/A	#N/A
68187-49-5	#N/A	#N/A	#N/A
68213-24-1	-6	-5.5	-5.3	-5.3	-6.1	-5.3	-5.5
#VALUE!	#N/A	#N/A	#N/A	#N/A	#N/A	#N/A	#N/A
68298-38-4	#N/A	#N/A	#N/A
68299-15-0	#N/A	#N/A	#N/A
0683-10-3	-6.2	-5.9	-6.1	-6	-6.2	-6	-5.9
683-18-1	#N/A	#N/A	#N/A
68359-37-5	-9.7	-9.3	-7.1	-8.9	-9.4	-9.3	-9.4
#VALUE!	#N/A	#N/A	#N/A
68391-18-4	-9.5	-10.1	-6.9	-6.2	-4.9	-5.2	-7.6
68411-46-1	-10.4	-8.8	-9.1	-7.9	-8.1	-8	-8.7
68412-48-6	#N/A	#N/A	#N/A
68412-54-4	-7	-6.3	-6.5	-6.8	-6.5	-6.9	-7.3
68424-85-1	#N/A	#N/A	#N/A
68424-95-3	-7	-7.6	-4.5	-5.9	-6	-7.7	-6.3
6843-66-9	#N/A	#N/A	#N/A
#VALUE!	#N/A	#N/A	#N/A
68457-13-6	#N/A	#N/A	#N/A
6846-50-0	-7.5	-6.7	-7	-6.6	-7	-6.7	-6.8
68478-92-2	#N/A	#N/A	#N/A
68478-97-7	#N/A	#N/A	#N/A
68511-26-2	#N/A	#N/A	#N/A
68511-62-6	-6.9	-6.8	-6.6	-6.8	-6.2	-7.7	-8
68515-40-2	-8.8	-8.2	-7.1	-8.7	-8.6	-8.3	-8.4
68515-42-4	-7.8	-7.5	-7.1	-7.1	-7.7	-7.8	-7.7
68515-48-0	-7.7	-7.5	-7.9	-7.6	-7.5	-8.2	-8.4
68515-49-1	-7.5	-7.6	-7.6	-7.2	-7.7	-8	-8.5
68515-50-4	-7.9	-7.3	-6.6	-6.9	-7.7	-7.5	-7.2
68526-86-3	-6	-5.5	-5.4	-5.5	-6.7	-5.5	-6.1
68527-63-9	-7.3	-6.8	-6.7	-7.4	-7.4	-7.3	-7.3
#VALUE!	#N/A	#N/A	#N/A
68551-14-4	#N/A	#N/A	#N/A
68551-20-2	-6.6	-5.6	-5.9	-5.3	-6.2	-5.8	-6.1
68584-22-5	-7.8	-7.4	-7.5	-7.6	-7.2	-7.6	-7.7
68585-34-2	#N/A	#N/A	#N/A
68586-19-6	-7.6	-7.3	-7.2	-7.1	-8	-7.2	-7
686-31-7	-6.4	-5.8	-6	-6.2	-6.8	-6.2	-6.4
68603-25-8	#N/A	#N/A	#N/A
68608-88-8	-8.5	-7.9	-7	-7.2	-7	-7.9	-8.5
68608-89-9	-8	-7.9	-7.2	-7.5	-8	-7.6	-7.9
#VALUE!	-6.4	-8.3	-1.7	-7.4	-8	-9.3	-7.2
68609-97-2	-4.9	-8.3	-2.3	-4.3	32.6	1.5	-6.7
68610-51-5	-10.1	-8.9	-8.9	-7.9	-9	-9.1	-10.1
68610-92-4	-5.3	-6.1	-3.8	-5.3	-5.6	-5.9
68611-44-9	#N/A	#N/A	#N/A
68611-47-2	#N/A	#N/A	#N/A
68611-50-7	#N/A	#N/A	#N/A
6864-37-5	-8.2	-7.2	-8.3	-6.7	-7.6	-7.4	-8
68648-87-3	-7.3	-6.5	-6.6	-6.5	-7.2	-7	-6.9
68648-93-1	-6.2	-7.1	-6.8	-6.3	-6.2	-2	-7.4
68649-42-3	-4.6	-7.9	-3.7	-6	-0.7	-3.4	-5.6
6876-00-2	-7.9	-6.9	-7.3	-6.9	-7.1	-7.1	-7.2
688-73-3	#N/A	#N/A	#N/A
688-84-6	-6.3	-5.7	-5.6	-5.8	-6.6	-5.6	-6
68860-54-8	-6.7	-6.5	-6.3	-6.6	-6.5	-6.6	-6.9
68892-13-7	-7.4	-6.7	-6.5	-6.3	-7.5	-7.1	-7.3
68909-20-6	#N/A	#N/A	#N/A
68912-13-0	-7.6	-7.4	-7	-7	-6.6	-6.8	-7.5
68920-66-1	-6.9	-5.9	-6	-6.5	-5.8	-6.3	-6.3
68921-45-9	-8.2	-8.5	-7.5	-8.2	-8.3	-8.9	-9.1
68937-40-6	-8.2	-10	-6.4	-9.3	-9.1	-10.6	-8.8
68937-54-2	#N/A	#N/A	#N/A
68937-66-6	-7.4	-6.4	-6.5	-6.3	-6	-6.1	-6.7
68938-54-5	#N/A	#N/A	#N/A
68953-96-8	#N/A	#N/A	#N/A
68955-55-5	-6.6	-5.7	-6	-6.2	-6.3	-6.1	-6.3
68956-56-9	-4.3	-4.7	-5	-5	-5.1	-4.5	-5.1
68959-00-2	-7.4	-10.7	-6.1	-8.1	-8.4	-8.7	-9.3
68987-90-6	-7.4	-6.6	-6.7	-6.6	-7	-6.7	-7.2
69075-62-3	-6.5	-7.7	-4.9	-7	-8	-7.5	-7
69207-66-5	#N/A	#N/A	#N/A
69227-22-1	-6.7	-9.6	-7.1	-9	-10	-9.9	-11.3
69227-24-3	-5.4	-5.6	-5.3	-5.4	-5.9	-5.6	-5.6
6925-69-5	-10.8	-9.4	-10.7	-9.3	-10.1	-9.8	-9
693-36-7	-5.8	#N/A	-6	-7.3	-6.9	-6.9	-6.5
693-57-2	-5.4	-5.6	-5.5	-5.7	-6.3	-5.5	-5.8
6990-43-8	-5.7	-9	-6.5	-6.5	-6.1	-5.8	-7.1
70024-64-5	#N/A	#N/A	#N/A
700874-87-9	-6.7	-6.2	-6.1	-6.6	-6.6	-6.2	#N/A
70146-13-3	#N/A	#N/A	#N/A
70191-76-3	#N/A	#N/A	#N/A
#VALUE!	#N/A	#N/A	#N/A
70210-13-8	#N/A	#N/A	#N/A
70247-70-0	#N/A	#N/A	#N/A
#VALUE!	-8.9	-9	-7.5	-8.3	-8.6	-9.5	-9.3
70624-18-9	#N/A	#N/A	#N/A
70693-20-8	#N/A	#N/A	#N/A
70693-64-0	-6.1	-8.3	-6.7	-8.4	-7	-7.5	-8.1
70729-71-4	#N/A	#N/A	#N/A
709-98-8	-6.4	-6.3	-6.5	-6.4	-7	-6	-6.6
70900-21-9	#N/A	#N/A	#N/A
70955-14-5	-5.7	-5.3	-5.6	-5.2	-6	-5.7	-6
70969-70-9	-7.6	-6.7	-6.5	-6.3	-6.9	-6.9	-7.1
71-48-7	#N/A	#N/A	#N/A
71048-82-3	-7.3	-7	-6.5	-7.1	-5.4	-6.5	-6.5
712-50-5	-8	-7.4	-7.4	-7.2	-7.9	-7.1	-7.4
7128-64-5	-7.7	-11.6	-9.6	-9.1	-9.7	-11.6	-10.6
7128-91-8	-6.8	-5.9	-6.2	-6.4	-6.4	-6.1	-6.3
7173-51-5	-6.9	-6.5	-6	-6.9	-6.7	-6.7	-6.7
7173-62-8	-7.1	-6	-6.2	-6.5	-6.2	-6.5	-6.9
71750-79-3	#N/A	#N/A	#N/A
#VALUE!	-8.2	-7.7	-7.3	-7.4	-8.4	-8	-7.5
#VALUE!	-7.4	-7.3	-7	-6.3	-6.8	-7.3	-7.4
71888-89-6	-8.1	-7.7	-6.6	-7.5	-8.2	-7.9	-8.1
7195-44-0	-6.9	-6.9	-6.9	-6.7	-6.8	-6.6	-6.9
72-57-1	#N/A	#N/A	#N/A
72009-86-0	-8.2	-7.4	-8.1	-7.1	-7.7	-7.6	-8
72030-25-2	-8.2	-8.1	-6.5	-6.6	-7.9	-7.6	-6.5
72088-97-2	#N/A	#N/A	#N/A
7216-95-7	#N/A	#N/A	#N/A
72162-23-3	-8.6	-9.7	-7.3	-6.3	-5.6	-4	-6.9
72208-21-0	-7	-9.5	-6.4	-7.7	-8.3	-8.9	-7.7
72363-26-9	-6.4	-9	-6.3	-9.4	-9.8	-9.2	-8.2
7237-83-4	-7.4	-7.2	-6.9	-7.5	-7.4	-7.5	-7.2
#VALUE!	-7.7	-7.7	-7.3	-8.2	-7.7	-7.8	-7.8
72629-94-8	-11.2	-9.8	-10.3	-10	-9.8	-10.5	-10.8
72676-55-2	-5.5	-5.7	-5.8	-6.4	-5.8	-5.7	-5.8
72749-55-4	-6.4	-6.9	-5.5	-7.2	-7.2	-7.6	-6.9
#VALUE!	-7.5	-6.3	-6.7	-6.9	-6.9	-6.8	-7.4
72854-13-8	-6	-5.6	-5.5	-5.5	-6	-6	-5.7
72869-86-4	-6.8	-8	-7.6	-7.7	-8	-7.6	-8.3
7287-19-6	-6.1	-6.2	-6	-6	-6.4	-6	-6.1
73049-34-0	-6.2	-5.7	-5.8	-6.1	-5.9	-6	-6
731-27-1	-7.6	-6.8	-6.9	-6.5	-7.2	-6.8	-6.9
7311-27-5	-6.8	-6.5	-6.5	-7.1	-6.5	-6.8	-7.3
73138-82-6	-9.2	-9	-8.4	-6.7	-6.3	-8.2	-8.4
732-26-3	-8.3	-6.2	-5.1	-7	-6.3	-7.5	-5.3
7320-37-8	-6.3	-5.5	-5.8	-6	-5.8	-6	-5.7
7328-17-8	-4.7	-4.9	-5	-5.2	-5.4	-4.6	-4.8
7379-27-3	#N/A	#N/A	#N/A
74-31-7	-6.9	-8.5	-7.1	-8.3	-8	-9	-9.2
74091-64-8	#N/A	#N/A	#N/A
7414-83-7	#N/A	#N/A	#N/A
7417-99-4	-6.4	-9.6	-6.3	-7.7	-8.6	-9	-10.2
74227-35-3	#N/A	#N/A	#N/A
7423-42-9	-6.4	-6.1	-5.9	-5.9	-6.5	-5.8	-6.3
7425-14-1	-6.9	-5.7	-6.3	-5.9	-6.6	-6.2	-6.6
7440-29-1	#N/A	#N/A	#N/A
7440-58-6	#N/A	#N/A	#N/A
7440-61-1	-1.4	-1.1	-1.3	-1.1	-1.1	-1.2	-1.1
7440-69-9	#N/A	#N/A	#N/A
7443-25-6	-6.8	-6.8	-6.8	-6.7	-7.1	-6.6	-6.8
7446-19-7	#N/A	#N/A	#N/A
7446-20-0	#N/A	#N/A	#N/A
7446-26-6	#N/A	#N/A	#N/A
7456-68-0	#N/A	#N/A	#N/A
7474-78-4	-5.4	-6.2	-5.8	-5.9	-5.8	-6	-6.1
7488-55-3	#N/A	#N/A	#N/A
7492-30-0	-7.1	-6	-6.7	-7.1	-6.7	-6.9	-6.5
75-25-2	-2.9	-3.5	-3.1	-2.9	-3.2	-2.9	-3
75-47-8	-2.9	-3.1	-2.8	-3	-2.7	-2.8	-2.9
7526-26-3	-8	-7.9	-7.6	-7.3	-8.2	-7.7	-7.2
753-73-1	#N/A	#N/A	#N/A
7550-45-0	#N/A	#N/A	#N/A
7553-56-2	-2	-2.2	-2	-1.8	-2	-1.9	-1.9
7560-83-0	-7.5	-6.6	-6.6	-6.2	-6.3	-6.5	-6.9
7575-23-7	-5.2	-5.6	-4.3	-5.4	-5.8	-5.5	-5.1
7576-65-0	-9.6	-9.4	-10	-7.7	-9.3	-9.6	-9.6
75768-65-9	-6.1	-8	-4.4	-3.8	3	20.5	-8.4
75782-86-4	-6.1	-5.7	-5.3	-5.6	-6.5	-5.7	-6.1
75782-87-5	-5.8	-5.2	-5.5	-5.6	-6.3	-5.5	-6
7580-31-6	#N/A	#N/A	#N/A
75880-28-3	-5	-8.5	-5.7	-7.2	-6.9	-5.9	-7.2
75980-60-8	-10.1	-8.5	-6.1	-5.7	-5.9	-9.2	-7.3
76-01-7	-4.3	-4.4	-4.2	-4	-4.1	-4.1	-4.2
76-19-7	-5.7	-5.9	-6.9	-5.6	-5.6	-5.6	-5.7
76-25-5	-7.6	-9	-7.1	-5.9	-6.2	-7.5	-7.5
76-57-3	-9.4	-7.4	-8	-6.3	-6.4	-7.5	-6.9
76-63-1	#N/A	#N/A	#N/A
76-87-9	#N/A	#N/A	#N/A
7621-86-5	-8.1	-7.3	-8.4	-7.1	-8.1	-7.4	-7.6
76253-60-6	-9	-7.5	-8.3	-6.5	-6.7	-8	-8.9
7631-95-0	#N/A	#N/A	#N/A
7646-78-8	#N/A	#N/A	#N/A
0765-12-8	-4.4	-4.6	-4.7	-4.8	-5	-4.2	-4.8
76524-94-2	#N/A	#N/A	#N/A
7659-86-1	-5.7	-5.5	-5	-5.2	-5.9	-5.2	-5.4
7681-57-4	#N/A	#N/A	#N/A
7693-82-5	-6.8	-6.2	-6.2	-6.1	-7	-6.4	-6.6
7696-12-0	-8.8	-9.6	-8.1	-7.6	-8.5	-9.3	-9.2
77-09-8	-10.3	-8.7	-6.4	-7.4	-6.9	-9.5	-7.5
77-40-7	-8.5	-8.5	-8.1	-6.9	-7.6	-7.6	-7.5
77-47-4	-6.2	-5.6	-5.8	-5.4	-5.2	-5.1	-6
77-53-2	-8.9	-7.6	-8.1	-7	-6.4	-6.9	-7.3
77-54-3	-9.6	-8.4	-8.4	-5.6	-5.6	-7.4	-7.8
77-58-7	#N/A	#N/A	#N/A
77-89-4	-6.1	-5.9	-6.1	-6	-6.1	-5.7	-5.4
77-90-7	-6.7	-6.4	-5.9	-6.3	-6.7	-6.2	-6.6
77-93-0	-5.8	-5.5	-5.7	-6	-6.3	-5.6	-5.8
7727-21-1	#N/A	#N/A	#N/A
7727-43-7	#N/A	#N/A	#N/A
7758-05-06	#N/A	#N/A	#N/A
7758-99-8	#N/A	#N/A	#N/A
776297-69-9	-7.7	-7.5	-7	-7	-7.7	-7.4	#N/A
7772-99-8	#N/A	#N/A	#N/A
7779-30-8	-7.5	-7.2	-7.3	-6.9	-6.3	-7.1	-7.6
7779-31-9	-7.4	-7.1	-7	-7	-7.2	-6.7	-7.1
7779-88-6	#N/A	#N/A	#N/A
7779-90-0	#N/A	#N/A	#N/A
7784-13-6	#N/A	#N/A	#N/A
7784-31-8	#N/A	#N/A	#N/A
7789-45-9	-2.3	-2.6	-2.6	-2.2	-2.5	-2.2	-2.3
7789-82-4	#N/A	#N/A	#N/A
0779-02-02	-9.1	-8.7	-8.7	-9	-8.2	-9.2	-9
7791-13-1	#N/A	#N/A	#N/A
78-04-6	#N/A	#N/A	#N/A
78-10-4	#N/A	#N/A	#N/A
78-30-8	-9	-9.5	-7.8	-8	-9.8	-8.8	-8.6
78-32-0	-8.8	-9.1	-8.6	-9.2	-10.1	-9.8	-9.4
78-36-4	-6.8	-6.2	-6.1	-6.1	-6.6	-6.2	-6.4
78-40-0	-4.5	-4.4	-4.4	-4.8	-4.9	-4.3	-4.4
78-42-2	-7.2	-6.8	-5.4	-7	-7	-7.2	-7.1
78-43-3	-6	-5.7	-5.7	-5.6	-6.1	-5.8	-6.1
78-63-7	-7.5	-6.5	-6.6	-5.9	-6.2	-6.5	-7
780-69-8	#N/A	#N/A	#N/A
781-43-1	-9.6	-8.2	-8.5	-8.9	-8	-8.5	-9.3
78181-99-4	-5.7	-7.8	-5.6	-8.1	-9.2	-7.8	-7.9
#VALUE!	-6.5	-6.6	-6.4	-6.6	-7.4	-6.3	-6.6
78330-20-8	-5.8	-5.3	-5.3	-5.4	-6.2	-5.5	-5.8
78330-21-9	-5.5	-5.2	-4.4	-6.2	-6.3	-5.8	-5.6
78330-23-1	-6.2	-5.7	-5.7	-5.9	-6.1	-6.3	-6
#VALUE!	-5.9	-6	-6.2	-6.7	-6	-6.1	-6.1
786-19-6	-6.3	-6.1	-5.8	-5.8	-6.1	-6.4	-6.4
79-68-5	-8.1	-7	-7.1	-6.5	-6.1	-7.3	-7.2
79-74-3	-7.4	-7.2	-7.1	-6.8	-6.1	-6.9	-7
79-77-6	-7.7	-7.2	-6.9	-6.7	-6.4	-6.6	-7.8
79-81-2	-7.7	-8.1	-7.7	-8.4	-8.3	-9	-8.6
79-94-7	-7.3	-6.7	-4.8	-6.5	-7.9	-7.3	-6.9
79-97-0	-8.9	-9	-8.4	-7.3	-7.7	-8	-7.9
791-28-6	-9.2	-7.7	-6.1	-6.1	-7.3	-8.3	-7.5
793-24-8	-7.9	-7.9	-7.8	-7.9	-8	-8.3	-8.6
79720-19-7	-8.8	-7.4	-7.8	-8.7	-7.9	-8.4	-8.8
80-05-7	-8.6	-8.3	-8.2	-6.9	-7	-7.5	-7
80-07-9	-8.3	-7.3	-7.3	-6.7	-7.8	-7.6	-7.5
80-08-0	-7.8	-7.3	-7.4	-6.5	-7.3	-7.2	-7
80-09-1	-7.8	-7.6	-7.7	-6.7	-7.4	-7.5	-7.4
80-10-4	#N/A	#N/A	#N/A
80-43-3	-9	-7.5	-7.5	-7	-8.1	-8.1	-8.7
80-51-3	-6.4	-8.7	-8.4	-8	-8	-7.9	-8.5
80-54-6	-7.5	-7	-7	-6.8	-6.3	-7.3	-7.3
8002-09-03	#N/A	#N/A	#N/A
8003-22-3	-10.1	-10.1	-9.9	-9.1	-9.6	-9.5	-10.1
8007-24-7	-8	-7.4	-7	-7	-7.6	-7.4	-7.5
8007-35-0	-7.4	-6.6	-6.6	-6.8	-6.7	-6.5	-7
8007-46-3	-7	-9.6	-7.3	-4.9	3.5	34.4	-8.9
8012-95-1	#N/A	#N/A	#N/A
8013-07-08	#N/A	#N/A	#N/A	#N/A	#N/A	#N/A	#N/A
80206-82-2	-5.6	-5.3	-5.4	-5.7	-6.3	-5.6	-5.6
8050-09-07	-9.2	-9	-8.4	-6.7	-6.4	-8.2	-8.4
80512-44-3	-9.1	-7.8	-8.1	-7.9	-8.3	-8	-8.3
8052-10-06	-9.2	-9	-8.4	-6.7	#N/A	#N/A	-8.4
8052-41-3	-5.2	-5.4	-5.2	-5.2	-5.8	-4.9	-5.3
#VALUE!	-9.4	-9.7	-7.2	-8.5	-9.5	-9.5	-9.2
81-07-2	-6.7	-7.5	-6.5	-6.6	-6.4	-6.4	-6.9
81-11-8	-7.1	-7.4	-7.9	-7.4	-7.3	-7.6	-7.4
81-64-1	-8.7	-7.7	-8.3	-8.5	-8.1	-7.7	-8.5
81-88-9	#N/A	#N/A	#N/A
814-94-8	#N/A	#N/A	#N/A
81741-28-8	-6.7	-6.8	-6.4	-6.6	-6.4	-6.7	-7
0818-08-06	#N/A	#N/A	#N/A
82-28-0	-9.1	-8.3	-8.7	-9.4	-8.5	-9	-8.2
822-16-2	-6.7	-6.4	-6.2	-6.6	-6.3	-6.2	-6.7
82451-48-7	-7	-9.3	-6.3	-8.1	-5.5	-10.4	-8.9
82469-79-2	-6.3	-6.8	-5.9	-6.1	-7.3	-7	-6.6
#VALUE!	-10.4	-9.8	-8.5	-9.1	-10.7	-10.1	-10.3
82919-37-7	-7.8	-6.7	-7.2	-7.6	-6.9	-7.9	-7.7
82985-35-1	#N/A	#N/A	#N/A
830-13-7	-8	-7.2	-6.7	-6	-5.9	-6	-6.9
832-69-9	-9.6	-8.7	-8.7	-9	-8	-9.2	-9.5
83221-79-8	#N/A	#N/A	#N/A
0834-12-8	-5.8	-5.9	-6.6	-6.2	-6.3	-6	-6.2
83547-95-9	-6	-7.1	-5.1	-7.5	-7.7	-7.7	-6.2
83558-87-6	-8.9	-9.5	-8.2	-8.1	-7	-7.9	-7.3
838-88-0	-8.2	-7.8	-8.1	-7.2	-7.3	-7.7	-8.6
83803-79-6	#N/A	#N/A	#N/A
83834-59-7	-7.6	-7.7	-7.5	-7.1	-7.2	-7.6	-7.9
83969-14-6	#N/A	#N/A	#N/A
84-15-1	-10.5	-8.8	-7.8	-8.5	-8.3	-8.9	-8.4
84-16-2	-8.4	-7.9	-7.9	-6.8	-6.9	-7.6	-8
84-47-9	-8.8	-8.8	-9.7	-8.4	-9.5	-9.6	-9
84-54-8	-9.3	-8.4	-8.7	-9.3	-8.8	-9.1	-8.7
84-61-7	-9.2	-9	-8.1	-8.3	-8.6	-9.6	-9
84-66-2	-6.7	-6.8	-6.3	-6.4	-6.7	-6.1	-6.6
84-69-5	-7.7	-7.2	-7	-7.2	-7.5	-7.4	-7.7
84-74-2	-7.2	-6.9	-6.7	-6.5	-7.5	-6.9	-7.2
84-75-3	-7.8	-7.3	-6.9	-7	-7.8	-7.5	-7.5
84000-94-2	#N/A	#N/A	#N/A
84012-52-2	#N/A	#N/A	#N/A
84100-23-2	-7.4	-6.5	-6.6	-6.6	-6.2	-6.4	-7.4
84170-74-1	-6.4	-6.4	-6.2	-6.2	-6.4	-6.3	-6.5
0842-07-09	-8.9	-8.3	-8.9	-8.1	-9.1	-8.9	-9.5
843-55-0	-8.8	-8.1	-7.3	-7.3	-7.7	-8.5	-6.8
84418-68-8	#N/A	#N/A	#N/A
#VALUE!	-8.4	-8	-7.6	-5.4	-7.5	-7.6	-8.1
84777-06-0	-8.4	-7.3	-7.7	-7.1	-8.5	-7.8	-8
84896-44-6	#N/A	#N/A	#N/A
#VALUE!	-9.1	-8.7	-8.4	-7.1	-6.2	-7.2	-8.1
85-60-9	-8.8	-8	-5.5	-5.9	-6.8	-8.3	-6.5
85-68-7	-8.4	-8.2	-7.2	-8.2	-8.7	-8.3	-8.1
85099-50-9	-4	-7.6	-5.5	-8.6	-3.2	-7.4	-8
85099-51-0	-4.6	-9.7	-4.8	-7.8	-1.2	-4.5	-7.8
85136-74-9	-8.2	-7.6	-6.2	-6.7	-8.1	-8	-8
85187-95-7	-6	-8.9	-5.8	-7.1	-7.9	-8.4	-8.8
85203-81-2	#N/A	#N/A	#N/A
85209-91-2	-5.7	-7.4	-6.4	-6.2	-5.7	-7.2	-6.5
85391-79-3	#N/A	#N/A	#N/A
85535-85-9	-7.3	-6.8	-6.6	-6.5	-6.7	-6.9	-7.2
85702-74-5	#N/A	#N/A	#N/A
85959-73-5	#N/A	#N/A	#N/A
86-30-6	-7.9	-7.4	-6.9	-7.2	-7.4	-6.8	-7.2
86014-76-8	#N/A	#N/A	#N/A
86112-79-0	-10.8	-8.6	-10.1	-9.7	-9.2	-9.8	-10.1
86178-38-3	-7.1	-6.6	-6.3	-6.6	-6.7	-6.4	-6.6
867-13-0	-5.2	-4.8	-5.2	-5.2	-5.5	-4.7	-4.9
87-33-2	-6	-6.1	-6.3	-6.5	-6.4	-6.2	-5.9
87-61-6	-5.4	-5.9	-5.3	-5.1	-4.9	-5.3	-5.5
87-83-2	-6.5	-5.1	-5.1	-5.3	-5.7	-5.1	-5.4
87-90-1	-5.9	-5.7	-5.7	-6	-5.6	-5.7	-5.8
0870-08-06	#N/A	#N/A	#N/A
87735-26-0	#N/A	#N/A	#N/A
88-06-2	-5.4	-5.4	-5.5	-5.2	-5.3	-5.7	-5.8
88-27-7	-7.9	-6.7	-5.4	-6.9	-6.9	-6.9	-5.9
88-29-9	-9.5	-7.9	-6.8	-6.9	-7.7	-7.5	-8.1
88-44-8	-6.1	-6.5	-5.8	-6.2	-6.1	-5.7	-6
88-58-4	-6.9	-6.8	-6.8	-5.8	-5.8	-7.1	-6.5
88-85-7	-7.1	-7.4	-6.5	-7	-6.7	-7	-7.1
882-33-7	-7.5	-6.6	-7	-6.8	-7.3	-7	-7
88497-56-7	-6.4	-6.5	-6	-6.1	-6.1	-6.2	-6.2
886-50-0	-6.6	-6.2	-5.5	-6.4	-6.4	-6.2	-6.1
89-32-7	-7.7	-8.2	-7.4	-7.8	-7.9	-7.4	-8.2
892-20-6	#N/A	#N/A	#N/A
895-85-2	-8.4	-9.1	-7.7	-7.9	-9.1	-9.1	-9.2
89686-69-1	-6.6	-6.6	-6.3	-6.2	-5.8	-6	-6.2
90-30-2	-9.3	-8.4	-8.8	-8.3	-8.6	-8.5	-8.7
90-42-6	-7.6	-7	-7.5	-6.9	-7	-6.7	-7.2
90-72-2	-6	-5.7	-5.9	-6.2	-6.6	-6.1	-6.4
90-93-7	-5.3	-7.9	-5.4	-7.3	-7.2	-8.1	-7.6
90-94-8	-5.5	-7.8	-6.8	-6.6	-7.4	-7.9	-7.7
900-95-8	#N/A	#N/A	#N/A	#N/A	#N/A	#N/A	#N/A
9002-93-1	-7.9	-7.1	-7.4	-7.3	-6.7	-6.7	-7.1
9003-36-5	#N/A	#N/A	#N/A	#N/A	#N/A	#N/A	#N/A
9003-56-9	-8.2	-7.4	-7.4	-7.3	-7.3	-7.7	-7.5
9003-80-9	#N/A	#N/A	#N/A	#N/A	#N/A	#N/A	#N/A
9004-32-4	-5.3	-6.2	-5.7	-6.7	-5.9	-6.2	-6.5
9004-82-4	-6.3	-6.1	-6.1	-6.6	-6.7	-6.3	-6.2
90076-65-6	#N/A	#N/A	#N/A	#N/A	#N/A	#N/A	#N/A
901-44-0	-7.1	-8.5	-7.1	-6.7	-7.3	-7.5	-7.5
9011-17-0	#N/A	#N/A	#N/A	#N/A	#N/A	#N/A	#N/A
9011-87-4	-5.4	-5.4	-5.6	-5.9	-6	-5.1	-5.6
9014-90-8	-8	-7.8	-5.2	-8.6	-8.2	-8.4	-9.1
9016-45-9	-7	-6.3	-6.4	-6.8	-6.8	-6.8	-6.8
90268-24-9	-7.2	-9.7	-1.7	-7.8	-10.2	-8.6	-9.3
9038-95-3	#N/A	#N/A	#N/A	#N/A	#N/A	#N/A	#N/A
9043-30-5	-5.7	-6	-5.8	-6.4	-6.7	-6.2	-5.4
9046-01-09	-6.3	-5.9	-6.2	-6.3	-6.4	-6.2	-6.5
90480-58-3	#N/A	#N/A	#N/A
9051-57-4	-7.2	-6.9	-6.9	-7.6	-7.1	-7.5	-7.7
90604-40-3	-6.2	-5.6	-5.2	-5.6	-5.9	-5.4	-5.6
908020-52-0	#N/A	#N/A	#N/A	#N/A	#N/A	#N/A	#N/A
9087-53-0	#N/A	#N/A	#N/A	#N/A	#N/A	#N/A	#N/A
91-44-1	-7.4	-7.6	-7.5	-7.2	-7.6	-7.3	-7.8
91-53-2	-7.8	-7.9	-7.2	-7.4	-7.1	-7.5	-7.8
91-76-9	-7.3	-7.4	-8	-7.3	-7.3	-6.9	-7.8
91-93-0	-7.3	-7.7	-8.4	-7.1	-8.3	-7.9	-8.2
91-94-1	-8	-7.2	-7.9	-7	-8.1	-7.3	-7.8
91-97-4	-7.8	-8.2	-9	-7.1	-9.3	-8.6	-8.6
91-99-6	-6.3	-6	-5.8	-6.6	-5.9	-5.8	-5.7
91672-41-2	-7.5	-6.7	-6.6	-6.7	-7	-6.6	-6.9
91788-83-9	-5.1	-8.3	-3.3	-8.3	-3.8	-8.1	-7.7
919-30-2	#N/A	#N/A	#N/A	#N/A	#N/A	#N/A	#N/A
919-31-3	#N/A	#N/A	#N/A	#N/A	#N/A	#N/A	#N/A
92-06-8	-9	-8.6	-8.9	-8.1	-9.9	-9.7	-8.9
92-70-6	-7.5	-7.8	-7.3	-7.6	-7.6	-7.3	-7.6
92-84-2	-7.9	-7.4	-7.5	-7.6	-7.5	-7.5	-7.6
92-87-5	-7.4	-7.3	-7.2	-6.6	-7.2	-6.6	-7.1
92-88-6	-7.5	-7.3	-7.5	-6.8	-7.2	-6.9	-7.4
92-93-3	-7.9	-7.7	-7.7	-7.7	-8.3	-7.7	-7.3
92046-34-9	-6	-6.6	-6.1	-7.3	-6.7	-6.5	-6.7
93-15-2	-6.2	-6.3	-5.7	-6.1	-6.2	-6.1	-6.4
93-45-8	-9	-8.7	-8.9	-8.4	-9.3	-8.8	-9
93-83-4	-7	-6.4	-5.9	-7.1	-6.6	-6.4	-7.1
93783-70-1	#N/A	#N/A	#N/A	#N/A	#N/A	#N/A	#N/A
93841-48-6	-6.7	-6.5	-6.2	-6.8	-6.8	-6.9	-7
#VALUE!	#N/A	#N/A	#N/A	#N/A	#N/A	#N/A	#N/A
93951-87-2	-7.9	-8	-6.2	-7.5	-7.5	-7.8	-8.4
#VALUE!	-7.2	-6.9	-6.1	-6.6	-7.2	-6.8	-6.8
94-13-3	-6.2	-6.3	-6.1	-6.2	-6.2	-6.1	-6.5
94-18-8	-7.9	-7.2	-7.7	-7.5	-8	-7.7	-7.8
94-26-8	-6.1	-6.4	-6.3	-6.2	-6.7	-6.2	-6.5
94-36-0	-7.9	-7.8	-7.2	-7.2	-8.8	-7.9	-8
94-46-2	-7	-7	-6.9	-6	-7.3	-6.6	-6.6
94-49-5	-7.9	-7.4	-8.5	-6.7	-8.9	-8.1	-8.2
94-91-7	-8.4	-8.8	-8.2	-7.7	-8.9	-8.3	-8.8
94108-97-1	-6.7	-6.6	-5.9	-6.8	-7.6	-6.9	-7.1
94213-53-3	#N/A	#N/A	#N/A	#N/A	#N/A	#N/A	#N/A
#VALUE!	-7.7	-7.5	-7.2	-5.6	-6.9	-7.4	-6.5
944-22-9	-6.4	-6.2	-5.7	-5.9	-5.8	-5.2	-5.8
947-42-2	#N/A	#N/A	#N/A	#N/A	#N/A	#N/A	#N/A
948-65-2	-8.4	-8.3	-8.6	-8.4	-8.3	-8.2	-7.9
95-31-8	-7	-7.2	-7.6	-6.4	-7.4	-6.8	-6.8
95-32-9	-7.1	-7.4	-7.3	-6.9	-7.5	-7	-7.6
95-33-0	-7.8	-7.5	-7.7	-7.3	-8.6	-7.8	-8
95-38-5	-7.3	-6.5	-6.3	-7	-6.8	-7.2	-7.1
95-94-3	-5.9	-5.7	-5.3	-5.4	-5.7	-5.8	-6
95-95-4	-5.6	-5.9	-5.4	-5.5	-5.5	-5.5	-5.8
#VALUE!	#N/A	#N/A	#N/A	#N/A	#N/A	#N/A	#N/A
953-17-3	-6.2	-5.9	-6.5	-5.4	-5.9	-6.1	-6.2
954-16-5	-9.1	-8	-8	-7.2	-7.7	-7.8	-8.4
95873-60-2	#N/A	#N/A	#N/A	#N/A	#N/A	#N/A	#N/A
959-26-2	-6.4	-6.7	-6.5	-6.8	-6.6	-6.1	-6.2
96-69-5	-9.8	-7.4	-5.2	-6.1	-7.2	-7.4	-7.7
96-76-4	-7.5	-7.2	-7	-6.5	-6.6	-6.6	-6.5
96152-48-6	-8.6	-8.3	-8.2	-6.9	-7.1	-7.5	-7.5
97-02-9	-5.8	-6.4	-6.2	-6.5	-5.9	-6.2	-6.1
97-23-4	-8.1	-7.4	-7.6	-7.5	-6.9	-7.4	-7.6
97-39-2	-8.7	-8.4	-8.7	-8.6	-8.1	-8.8	-8.9
97-56-3	-8.2	-8.2	-7.6	-6.4	-6.1	-7	-7.6
97-74-5	-4	-3.8	-4.3	-4.1	-3.9	-4.1	-4.1
97-77-8	-5.3	-4.9	-5.2	-5	-5.2	-5	-5
97-90-5	-5.7	-5.8	-6	-5.7	-6.2	-5.4	-5.9
97338-28-8	-6.3	-6.5	-3.8	-7.5	-7.4	-7.1	-7
98-56-6	-6.7	-6.5	-6.2	-6.2	-6.2	-6.6	-6.8
98-73-7	-6.8	-6.9	-6.9	-6.7	-6.3	-6.8	-6.9
981-40-8	-8.6	-10.3	-7	-9.4	-9.9	-9.9	-9
989-38-8	#N/A	#N/A	#N/A	#N/A	#N/A	#N/A	#N/A
99-30-9	-6	-6	-6	-5.7	-5.7	-5.6	-6
992-59-6	#N/A	#N/A	#N/A	#N/A	#N/A	#N/A	#N/A
993-16-8	#N/A	#N/A	#N/A	#N/A	#N/A	#N/A	#N/A
99377-78-3	#N/A	#N/A	#N/A	#N/A	#N/A	#N/A	#N/A
995-33-5	-7.1	-6.8	-6.6	-6.7	-7.4	-7	-6.6
99784-49-3	#N/A	#N/A	#N/A	#N/A	#N/A	#N/A	#N/A
998-40-3	-5.7	-5	-5.1	-4.8	-5.7	-4.9	-5.4
68479-98-1	-6.6	-6.2	-6.2	-6.1	-6	-5.9	-6.1
25134-21-8	-7.3	-7.6	-7.1	-7.2	-7.8	-6.8	-7.3
25155-23-1	-9.1	-9.6	-6.4	-8.3	-8.9	-9.7	-9.3
10025-69-1	#N/A	#N/A	#N/A	#N/A	#N/A	#N/A	#N/A
#VALUE!	#N/A	#N/A	#N/A	#N/A	#N/A	#N/A	#N/A
106264-79-3	-5.3	-5.6	-5.3	-5.2	-5.1	-5.1	-5.4
11028-42-5	-8.9	-7.7	-8	-6.7	-6.3	-7.2	-8.3
#VALUE!	#N/A	#N/A	#N/A	#N/A	#N/A	#N/A	#N/A
1318-74-7	#N/A	#N/A	#N/A	#N/A	#N/A	#N/A	#N/A
1330-78-5	-8.8	-9	-8.6	-9.2	-10.1	-9.8	-9.4
1338-02-09	#N/A	#N/A	#N/A	#N/A	#N/A	#N/A	#N/A
13463-41-7	#N/A	#N/A	#N/A	#N/A	#N/A	#N/A	#N/A
14059-33-7	#N/A	#N/A	#N/A	#N/A	#N/A	#N/A	#N/A
147-14-8	#N/A	#N/A	#N/A	#N/A	#N/A	#N/A	#N/A
155925-27-2	#N/A	#N/A	#N/A	#N/A	#N/A	#N/A	#N/A
#VALUE!	#N/A	#N/A	#N/A	#N/A	#N/A	#N/A	#N/A
26444-49-5	-8.9	-9.1	-9.1	-8.8	-9.4	-8.6	-8.6
26446-73-1	-9.1	-9.6	-8.6	-8.6	-9.9	-9.3	-9.1
26748-41-4	-6.9	-5.9	-6.4	-6.3	-6.2	-6.5	-6.7
27253-29-8	#N/A	#N/A	#N/A
53469-21-9	-8.3	-7.3	-7.8	-7.3	-7.8	-7.4	-7.3
53880-86-7	-7.9	-8.2	-6.1	-7.7	-8.2	-8.1	-7.9
5931-89-5	-8.4	-7.6	-7.1	-7.4	-7.3	-7.4	-7.7
68928-76-7	#N/A	#N/A	#N/A	#N/A	#N/A	#N/A	#N/A
69226-44-4	#N/A	#N/A	#N/A	#N/A	#N/A	#N/A	#N/A
7681-65-4	-1.7	-1.7	-1.8	-1.6	-2	-1.7	-1.6
8048-07-05	#N/A	#N/A	#N/A	#N/A	#N/A	#N/A	#N/A
9002-92-0	-5.5	-5.4	-5.5	-5.4	-6.3	-5.5	-5.8
9004-65-3	-7.4	-7	-7	-7	-6.9	-7.2	-7.3
12542-30-2	-7.7	-7.2	-7	-7.1	-6.7	-6.8	-7.5
1324-76-1	-7.9	-9.3	-7.2	-9.5	-11.4	-9.3	-9.2
1330-80-9	-6.9	-6.3	-6.4	-6.9	-6.9	-6.8	-7.2
25322-17-2	-7.5	-7	-5.9	-8	-7.8	-8.7	-8.8
26762-93-6	-7.8	-6.8	-6.6	-7.3	-7	-7.2	-7.9
68515-47-9	-7.4	-7.4	-7.1	-7.7	-7.9	-8.1	-8.3

## Sheet: Table S5
Supplementary Table S5. The docking scores for Phthalates studied are shown for all receptors in this study.
CASRN	CAR	PXR	AR	PPARa	PPARy	PPARd	ROR
131-11-3	#N/A	-6.7	#N/A	#N/A	#N/A	#N/A	#N/A
84-66-2	-6.7	-6.8	-6.3	-6.3	-6.7	-6.1	-6.6
131-17-9	-7.2	-6.9	-6.5	-6.7	-7.5	-6.6	-6.6
131-16-8	-7.2	-6.8	-6.4	-6.5	-7.3	-6.3	-6.4
84-74-2	-6.8	-6.7	-6.9	-6.9	-7.1	-6.7	-7.3
84-69-5	-7.7	-7.3	-7.3	-7	-7.6	-7	-7.3
117-82-8	-6.6	-6.7	-6.2	-6.5	-6.9	-6	-6.3
84-64-0	-8	-7.9	-7.9	-7.5	-8.1	-7.8	-8
131-18-0	-7.4	-7.2	-7	-6.8	-7.5	-7.2	-5.4
84-61-7	-9.7	-8.6	-8.7	#N/A	-9	-9.3	-9.4
85-68-7	-8.4	-8.2	-7.8	-8.2	-8.8	-8.3	-7.9
84-75-3	-6.9	-7	-7.1	-6.9	-7.2	-7.4	-7.6
146-50-9	-8.2	-7.7	-7.3	-7.4	-8.2	-7.9	-7.6
41451-28-9	-8	-8.1	-7	-7.2	-8	-8.2	-8
89-19-0	-7.9	-7.4	-6.9	-7.3	-7.5	-7.4	-7.5
117-83-9	-6.9	-7	-7	-7.3	-7.1	-7.2	-7.4
117-81-7	-8	-8	-5.9	-7.5	-7.8	-7.9	-8.5
117-84-0	-8	-7.3	-7.3	-7.5	-7.7	-7.7	-7.8
27554-26-3	-8.2	-8	-7.6	-7.4	-7.8	-8.2	-8.3
119-07-3	#N/A	-7.3	#N/A	#N/A	#N/A	#N/A	#N/A
28553-12-0	-7.9	-7.7	-8	-7.5	-7.6	-8.3	-8
53306-54-0	-7.9	-7.9	-6.9	-7.5	-7.8	-7.8	-8.3
26761-40-0	-7.6	-8	-7.5	-7.9	-7.7	-8.1	-8.5
3648-20-2	-6.7	-7.1	-7.4	-7.3	-7.4	-7.7	-7.8
85507-79-5	-7.7	-8.3	-7.3	-7.8	-7.7	-8	-8.5
119-06-2	#N/A	-6.9	#N/A	#N/A	#N/A	#N/A	#N/A
68515-47-9	-7.4	-7.5	-7.3	-8	-8	-8.3	-8.2

## Sheet: Table S6
Supplementary Table S6. The docking scores for PBDE studied are shown for all receptors in this study
CASRN	CAR	AR	PXR	PPARa	PPARy	PPARd	ROR
36563-47-0	-7.8	-7.1	-6.8	-6.9	-7.2	-6.9	-7
6876-00-2	-7.9	-7.3	-6.9	-6.9	-7.2	-7.1	-7.2
101-55-3	-7.4	-7	-7	-7.1	-7.5	-6.9	-7.1
51452-87-0	-7.8	-7.5	-6.8	-7.4	-7	-7.2	-7.2
446254-14-4	-8.1	-7.4	-7.1	-6.8	-7.2	-7.1	-7.4
147217-72-9	-8	-7.5	-7	-7.3	-7	-7.2	-7.4
171977-44-9	-7.9	-7.3	-6.9	-6.5	-8.1	-7.1	-7.3
147217-71-8	-7.7	-7.2	-7.1	-7.1	-6.5	-7.1	-7.4
337513-66-3	-8.2	-7.2	-6.8	-6.8	-7.4	-7	-7.2
51930-04-02	-8.2	-7.3	-6.8	-6.5	-7.1	-6.7	-7.2
6903-63-5	-7.6	-7.3	-6.8	-6.4	-6.9	-7.5	-7.5
189084-59-1	-7.6	-7.3	-7.1	-6.8	-7.8	-7.6	-7.4
83694-71-7	-8	-7.5	-7.1	-7.3	-7.1	-7.3	-7.5
46438-88-4	-7.8	-6.9	-7.1	-6.4	-7.8	-6.9	-7.6
2050-47-7	-7.1	-7.3	-6.8	-7.1	-6.9	-7.2	-7.1
147217-74-1	-7.9	-8.1	-6.9	-7.1	-6.9	-7.4	-7.4
147217-75-2	-7.8	-7.7	-6.9	-6.9	-7.4	-7.3	-7.2
407606-55-7	-7.8	-7.7	-7	-7.2	-7.4	-7.2	-6.9
147217-73-0	-8	-6.7	-6.5	-7.2	-5.9	-6.9	-6.6
147217-76-3	-8	-7.7	-7.1	-7	-7.3	-7.5	-7.9
337513-67-4	-8.1	-7.4	-6.9	-6.8	-8.1	-7.3	-7.9
446254-15-5	-7.9	-7.7	-7.2	-6.2	-6.5	-7.4	-7.8
446254-16-6	-7.8	-7.2	-7	-6.7	-7	-7.1	-7.6
218304-36-0	-8.7	-7.1	-6.6	-7.1	-6.5	-7.1	-5.9
147217-77-4	-7.9	-7.5	-7.1	-7	-7.7	-7.6	-7.5
337513-75-4	-7.8	-7.7	-6.5	-6.8	-7.1	-7.3	-7.2
337513-53-8	-7.9	-7.6	-7	-6.4	-6.7	-7.1	-7.3
41318-75-6	-7.5	-7.2	-7	-7	-7.2	-7.4	-7.2
337513-56-1	-7.7	-7.6	-7.1	-6.6	-6.9	-7.2	-7.4
155999-95-4	-8.1	-7	-7	-6.2	-6.3	-6.4	-7.2
65075-08-03	-8	-7.3	-7.2	-6.7	-6.9	-7.2	-7.6
189084-60-4	-8.2	-7.2	-6.4	-6.2	-6.3	-7.1	-7.6
49690-94-0	-7.9	-7.7	-7.1	-6.8	-7.1	-7	-7.3
446254-17-7	-8.4	-7.1	-7.2	-6.4	-6.8	-7	-7.5
147217-80-9	-7.8	-7.4	-7.2	-6.7	-7	-7.4	-7.7
147217-79-6	-7.6	-7.4	-7.1	-6.6	-7.1	-7.4	-7.9
147217-81-0	-7.5	-7.6	-7.3	-6.9	-7	-7.4	-7.8
337513-54-9	-7.8	-7.1	-7.1	-6.9	-7.7	-7.3	-7.4
407606-57-9	-7	-7.3	-7.2	-6.8	-7.1	-7.5	-7.6
337513-77-6	-8.1	-7.3	-7	-6	-7.1	-7.4	-7.6
337513-68-5	-8.2	-7.8	-7.2	-6.9	-7.2	-7.9	-7.2
446254-18-8	-7.7	-7.6	-7.1	-6.3	-6.4	-7.7	-7.3
446254-19-9	-8	-7.7	-7.3	-6.9	-6.7	-7.1	-7
446254-20-2	-7.7	-7.3	-6.8	-6.8	-6.5	-7.6	-5.6
446254-21-3	-8.3	-7.3	-6.8	-6	-5.8	-7.4	-6.6
446254-22-4	-8.2	-6.8	-6.9	-5	-5.9	-7.3	-6.2
5436-43-1	-7.8	-6.7	-6.7	-6.3	-7.7	-7.1	-7.3
337513-55-0	-8.1	-8	-7.1	-6.3	-7.6	-7.1	-7.4
243982-82-3	-7.4	-7	-7	-6.5	-7.1	-7.4	-7.3
446254-23-5	-8.2	-6.8	-6.9	-6.7	-6.4	-6.9	-6.9
189084-57-9	-7.9	-6.5	-6.6	-6	-5.9	-6.8	-6.8
446254-24-6	-7.8	-8.1	-6.5	-6.7	-7.3	-7.1	-6.9
446254-25-7	-7.8	-7.6	-6.7	-6.5	-6.1	-6.6	-5.3
446254-26-8	-8	-6.4	-6.8	-6.1	-5.9	-6.7	-6.3
446254-27-9	-8.2	-7.5	-7.3	-7.2	-6.6	-7.5	-8.2
446254-28-0	-7.4	-7.8	-7.4	-6.5	-6.8	-7.4	-8.1
337513-82-3	-7.6	-7.6	-6.7	-6.9	-7.3	-7.3	-7.8
446254-29-1	-7.9	-7.5	-7.4	-6.8	-6.7	-7.5	-7.8
446254-30-4	-8.4	-7.6	-6.8	-6.7	-6.6	-7.4	-7.4
446254-31-5	-7.8	-7.3	-7.4	-6.7	-6.7	-7.7	-8.3
446254-32-6	-8.3	-7.3	-7.1	-7.1	-8.1	-7.7	-5.8
446254-33-7	-8.5	-7.3	-6.8	-6.4	-6.6	-6.9	-7.7
446254-34-8	-7.5	-7.3	-6.7	-7	-6.9	-7.3	-8
446254-35-9	-8.3	-6.9	-6.4	-6	-6.6	-7	-7.7
446254-36-0	-8.3	-6.5	-6.8	-6.2	-6.9	-6.9	-6.4
189084-61-5	-8	-7.5	-7.4	-6.5	-7.6	-7.4	-7.8
446254-37-1	-8.3	-7.1	-7	-6.9	-7.3	-7.4	-7.7
446254-38-2	-7.4	-7.4	-7.3	-7.2	-7.3	-7.5	-8
327185-09-1	-8.4	-7.1	-7.2	-6.3	-7.1	-6.7	-7.5
446254-39-3	-7.3	-7.2	-7.4	-7.1	-7.4	-7.7	-7.7
189084-62-6	-7.9	-7.7	-6.6	-5.7	-6.2	-6.8	-7.7
446254-40-6	-7.6	-7.3	-6.7	-6.6	-7.1	-7.4	-7.4
446254-41-7	-7.9	-7.3	-7.1	-6.4	-6.6	-6.5	-7.6
446254-42-8	-7.6	-7.3	-7.3	-6.8	-7.3	-7.3	-7.7
189084-63-7	-7.3	-6.4	-6.7	-5.7	-6.6	-6.6	-7.5
446254-43-9	-7.6	-7.3	-7.2	-6.8	-7	-7.2	-7.6
93703-48-1	-6.9	-7.3	-7.5	-6.8	-7.5	-7.4	-8.1
446254-45-1	-7.5	-7.8	-7.4	-7.1	-6.9	-7.5	-7.8
446254-48-4	-7.2	-6.9	-7.3	-7.2	-7.3	-8	-8.1
103173-66-6	-6.4	-6.8	-7.2	-6.9	-7.1	-7.8	-7.8
446254-50-8	-7.5	-6.8	-7.4	-7.1	-7.1	-7.4	-7.7
327185-11-5	-7.6	-7.3	-6.8	-6.4	-6.2	-7.6	-8
446254-51-9	-7.9	-7	-7	-6.6	-6.4	-7.6	-7.2
446254-52-0	-7.8	-7.3	-7	-6.2	-6.2	-7.5	-5.6
182346-21-0	-8.2	-6.7	-7.1	-6.8	-6.6	-7.5	-7.7
446254-53-1	-8.2	-7.5	-7.2	-7.1	-7.3	-7.2	-5.9
446254-54-2	-8	-7.5	-6.6	-6.5	-6.5	-7.2	-6.9
446254-55-3	-8.6	-7.2	-7.1	-6.2	-6.7	-6.6	-6.9
446254-56-4	-7.8	-6.7	-6.7	-4.9	-6.1	-7	-6.4
446254-57-5	-8	-7.3	-6.4	-7	-7	-7.1	-7.7
446254-58-6	-7.6	-6.9	-6.5	-6	-6.1	-6.7	-6.7
446254-59-7	-8.1	-6.2	-6.4	-7	-7	-7.4	-6.4
446254-60-0	-7.9	-7	-7.1	-5.5	-6	-6.8	-5.6
446254-61-1	-7.4	-7.4	-6.8	-5.2	-6.2	-6.2	-5.2
446254-62-2	-8.1	-7.8	-6.6	-5	-6.2	-6.7	-5.6
446254-63-3	-8.6	-7	-7	-6.5	-5.7	-6.8	-6
446254-64-4	-7.4	-7	-7.4	-6.2	-6.7	-7.7	-7.4
38463-82-0	-7.5	-7	-6.6	-6.6	-6.3	-7.2	-5.2
60348-60-9	-7.6	-7.3	-6.8	-6.4	-7.8	-7.5	-7.1
189084-64-8	-7.2	-5.9	-6.3	-5.7	-6.4	-6.1	-7.6
446254-65-5	-7.7	-7.1	-6.8	-6.8	-7.7	-6.9	-7.2
446254-66-6	-7.7	-7.5	-6.9	-5.5	-6.1	-6.3	-7.1
446254-67-7	-7.8	-7.2	-6.5	-5.9	-6.6	-6.8	-5.8
446254-68-8	-8.3	-6.5	-6.8	-4.7	-5.8	-7	-6.2
373594-78-6	-7.1	-7.1	-7.5	-6.9	-6.9	-8.2	-8.6
446254-69-9	-8	-6.6	-7	-7.1	-7	-7.5	-7.7
446254-70-2	-7.1	-7.5	-7	-7.3	-7.4	-7.3	-8.2
446254-71-3	-7.7	-7.3	-7.3	-7.3	-6.7	-7.2	-8.2
446254-72-4	-8.8	-5.1	-7	-6.3	-6.6	-7.3	-7.8
446254-73-5	-7.7	-7.3	-6.7	-6.1	-6.5	-7.1	-7.8
446254-74-6	-7.5	-6.7	-6.8	-6.8	-7	-7.3	-7.3
446254-75-7	-7.7	-6.9	-6.9	-6.3	-6.8	-7.2	-7
446254-76-8	-7.7	-7.4	-6.3	-6.7	-6.6	-6.7	-7.9
446254-77-9	-8.1	-6.9	-6.7	-7.1	-6.8	-7.8	-7.8
446254-78-0	-7.8	-6.2	-6.4	-5.8	-6.9	-7.2	-8
189084-65-9	-8.2	-6.3	-6.9	-6.1	-6.9	-7.5	-6.5
446254-79-1	-8.1	-6	-6.6	-6.2	-6.9	-7.4	-7
446254-80-4	-6.9	-7.3	-7.6	-7	-7.8	-7.4	-8.1
189084-66-0	-7.3	-6.2	-6.9	-5.4	-6.6	-6.8	-7.6
417727-71-0	-8.1	-6.7	-6.8	-7.1	-7.4	-6.7	-7.9
446254-81-5	-7.9	-4.9	-6.3	-6.2	-6.4	-6.7	-8.1
446254-82-6	-7.3	-7.1	-7.4	-6.6	-7	-7.9	-8.3
446254-83-7	-7.8	-6.8	-7.2	-7	-7.2	-7.3	-8
446254-84-8	-7	-7	-7	-7.1	-6.7	-7.8	-7
446254-85-9	-7.8	-6.7	-6.9	-5.4	-6.4	-6.8	-6.3
366791-32-4	-6	-6.5	-7.5	-7.2	-7.4	-8.3	-8.5
446254-86-0	-7.3	-7.1	-7.5	-6.9	-7.2	-7.5	-7.7
182677-28-7	-6.9	-5.4	-6.9	-6.9	-6.4	-7	-8.2
446254-87-1	-7.4	-7	-6.6	-6.9	-6.6	-7.3	-7.7
446254-88-2	-6.6	-6.8	-7.1	-6.5	-6.6	-6.6	-5.4
446254-89-3	-7.8	-6.8	-6.8	-5	-6.5	-6.7	-6.5
446254-90-6	-7.1	-7.3	-6.5	-5.1	-6.5	-6.7	-5.5
446254-91-7	-7.3	-6.3	-6.6	-6.4	-6.5	-6.5	-6.1
446254-92-8	-8.1	-6.8	-7.1	-6	-6.5	-6.9	-5.8
446254-93-9	-7.5	-7.2	-6.5	-5.1	-6.5	-6.3	-7.2
446254-94-0	-7.7	-7.2	-6.8	-5.9	-6.2	-6.7	-5.3
446254-95-1	-8.3	-7	-7	-7.4	-6.9	-6.9	-7.2
182677-30-1	-6.9	-6.4	-6.7	-7	-6.7	-6.8	-7
446254-96-2	-7.7	-6.7	-6.9	-6.3	-7.1	-6.1	-8
243982-83-4	-7.7	-4.7	-6.6	-5.1	-6.5	-7.1	-5.6
446254-97-3	-7.6	-5.8	-6.4	-7.3	-6.7	-6.5	-6.6
446254-98-4	-8	-6	-7	-5.6	-6.7	-6.5	-5.4
446254-99-5	-7.7	-7.2	-6.7	-5.2	-6.6	-6.4	-5.4
446255-00-1	-8.3	-7.1	-6.4	-5.7	-6.4	-6.8	-7.2
446255-01-2	-8.9	-7.2	-7	-4.8	-6.2	-6.6	-5.3
446255-02-3	-6.7	-5.3	-6.7	-7.1	-7.3	-6.4	-6.9
116995-33-6	-7.9	-6.4	-6.6	-6	-7	-7.5	-6.4
446255-03-4	-7.2	-5.3	-6	-5	-6.7	-6.1	-7.3
446255-04-5	-7.3	-7.6	-6.5	-5	-6.5	-6.1	-6.1
446255-05-6	-8.2	-4.7	-6.1	-4.9	-5.8	-6.9	-6.3
446255-06-7	-8	-4.5	-6.8	-5.5	-6.5	-6.6	-5.1
446255-07-8	-7.8	-5.4	-7.5	-4.9	-6.3	-5.9	-5.3
68631-49-2	-6.4	-6.7	-6.4	-7.1	-8.1	-6.7	-7.1
207122-15-4	-8.2	-7.2	-6.2	-5.7	-6.6	-6.5	-6.6
35854-94-5	-8	-4.9	-6	-4.8	-6.2	-6.1	-4.9
405237-85-6	-7	-6	-6.9	-7.5	-7.1	-8	-8.1
446255-08-9	-6.1	-6.3	-7.3	-6.8	-7.1	-7.4	-8.8
446255-09-0	-7.4	-6.7	-6.8	-5.8	-7	-6.7	-8
446255-10-3	-7.7	-5.9	-6.5	-7.2	-7.3	-6.8	-7.5
446255-11-4	-8.2	-5.5	-6.8	-6.3	-6.8	-7.2	-7
446255-12-5	-8.3	-5.1	-6.4	-6.2	-6.7	-6.9	-5.2
446255-13-6	-6.3	-5.8	-7.4	-6.8	-7.2	-7.6	-5.3
446255-14-7	-7.1	-6.7	-7	-6.4	-6.9	-7	-7.1
446255-15-8	-7.4	-6	-6.6	-5.5	-6.7	-6.8	-6.6
446255-16-9	-7.2	-6.1	-6.4	-6.3	-6.5	-6.8	-7.2
189084-58-0	-8.2	-5.4	-6.5	-6.2	-7.2	-7.4	-7
446255-17-0	-6.2	-7	-6.8	-7.3	-7.1	-6.7	-7.4
53551-87-4	-7.1	-5.2	-6.3	-5.3	-6.8	-6.8	-7
446255-18-1	-5.2	-5.7	-7.7	-7.1	-7.3	-7.5	-8.2
327185-13-7	-6.9	-5.4	-7	-6.7	-6.9	-6.3	-7.6
446255-19-2	-6.8	-4.8	-6.2	-5.3	-6.8	-6.3	-5.2
407606-59-1	-6.5	-5.1	-6.9	-6.8	-6.9	-6.4	-6.2
446255-20-5	-8.3	-5.7	-6.8	-5.8	-6.7	-7.2	-5.4
446255-21-6	-6.7	-5.3	-6.7	-5	-6.9	-6.4	-5.1
6255-22-7	-7.1	-5.4	-5.9	-5	-6.9	-6.1	-6.1
407606-61-5	-7.7	-6.2	-6.5	-4.9	-6.7	-6.4	-5.2
446255-23-8	-7.1	-6.5	-6.2	-5.8	-6.7	-6.6	-6.1
446255-24-9	-6.7	-4.6	-6.2	-5.6	-6.7	-6.1	-5.3
446255-25-0	-7	-5.3	-6.5	-5	-6.6	-4.9	-5.4
446255-26-1	-6.9	-6.2	-6.5	-7.1	-7	-6.9	-6.6
189084-67-1	-7.9	-4.9	-7	-6	-7.2	-5.7	-5.8
442690-45-1	-7.7	-6.5	-6.6	-5	-7.1	-6.6	-6.8
207122-16-5	-7	-4.9	-6.1	-5.6	-6.8	-6.4	-7.4
117948-63-7	-8.6	-5	-6.3	-4.9	-6.7	-6.2	-5.2
405237-86-7	-7.2	-4.6	-6.3	-5.8	-6.6	-6.1	-5.1
446255-27-2	-8.2	-5.8	-7.2	-4.9	-6.7	-5.6	-5.3
446255-28-3	-7.2	-4.8	-6.6	-5.9	-6.8	-6.2	-5.3
116995-32-5	-7.5	-4.8	-6.4	-5	-6.7	-6	-5.2
259087-35-9	-5.7	-5.5	-7	-7.1	-7.4	-7	-6.8
189084-68-2	-7.2	-4.9	-6.4	-6.3	-7.3	-6.7	-6.9
446255-30-7	-6.3	-4.9	-6.2	-5.5	-7.1	-6.9	-6.7
407578-53-4	-7.8	-5.2	-6.6	-6.2	-6.7	-7	-7.3
446255-34-1	-5.9	-5.5	-6.4	-5.7	-6.5	-6.7	-6.1
32536-52-0	-5.4	-5.3	-6.3	-6.5	-7	-6.5	-6.3
446255-38-5	-7.3	-4.8	-6.3	-5.3	-6.9	-5.4	-5.5
446255-39-6	-6.7	-5	-6	-5	-7.3	-6.7	-5
117964-21-3	-7.3	-5.1	-6.1	-5	-6.7	-5.5	-5.2
446255-42-1	-6.7	-4.5	-6.1	-5.6	-6.9	-6.3	-5.3
446255-43-2	-6.6	-4.7	-6.3	-4.8	-6.8	-6.5	-5.3
446255-46-5	-7.2	-4.4	-6.2	-5	-6.4	-4.4	-5.4
446255-50-1	-7	-4.4	-6	-5.1	-7	-4.8	-5.5
67797-09-05	-5.7	-4.5	-6.1	-4.6	-6.8	-4.8	-5.7
337513-72-1	-7.2	-4.7	-6.2	-6.1	-7.5	-5.8	-5.3
446255-54-5	-7.7	-4.6	-6.7	-5.1	-7.1	-6.2	-5.2
446255-56-7	-5.5	-5.8	-6.4	-5.6	-6.8	-6.8	-6.9
63387-28-0	-5.1	-4.6	-6.2	-4.8	-7	-6.3	-5
437701-79-6	-7.4	-4.5	-5.9	-5.1	-7.4	-4.5	-5.4
437701-78-5	-6.1	-4.6	-6.1	-4.8	-7	-4.7	-5.6
1163-19-5	-4.2	-4.7	-6	-4.7	-6.1	-4.6	-5.2

## Sheet: Table S7
Supplementary Table S7. The docking scores for Bisphenols studied are shown for all receptors in this study
CASRN	CAR	AR	PXR	PPARa	PPARy	PPARd	ROR
80-05-7	-8.6	-8.2	-8.4	-6.9	-7	-7.5	-7
80-09-1	-7.8	-7.6	-7.6	-6.7	-7	-7.6	-7
620-92-8	-7.5	-7.4	-7.5	-7.2	-7.7	-7	-7.7
77-40-7	-8.5	-7.9	-8.4	-6.9	-7	-7.7	-7
1478-61-1	-8.7	-7.8	-9.7	-7.1	-7.3	-7.6	-7.3
13595-25-0	-11.2	-8.3	-9.4	-7.1	-9.9	#N/A	#N/A
1571-75-1	-9.2	-7.2	-7.6	-6.4	-7.7	-8.8	-7.7
3236-71-3	-6.7	-6	-8.4	-7.5	-8	-7	-8
92-88-6	-7.5	-7.5	-7.2	-6.8	-7.3	-6.9	-7.3
79-97-0	-8.9	#N/A	-9	-7	-8	-8	-8
14868-03-02	-7.9	-8.1	-7.7	-5.9	-7.3	-7.7	-7.3
2167-51-3	-7.2	-6.5	-9.5	-8.6	-8.7	-8.9	-8.7
1965-09-09	#N/A	-7.3	-7	-6.7	#N/A	-6.7	-7.1
843-55-0	-8.8	-7.6	-8.3	-6.7	-6.5	-8.2	-6.5
24038-68-4	-11.5	-6.8	-9.6	-10.3	-9.8	-11.1	-9.8
2081-08-05	#N/A	-8	-7.9	-7.4	#N/A	-7.4	-8.4
1844-01-05	-5.9	-5.6	-8.3	-6.5	-7.7	-8.7	-7.7
13595-25-0	-11.2	-8.3	-9.4	-7.1	-9.9	#N/A	#N/A
2467-02-09	#N/A	-7.2	-7.6	-6.8	#N/A	-7.1	-7.2
1965-09-09	#N/A	-7.3	-7	-6.7	#N/A	-6.7	-7.1
3236-71-3	-6.7	-6	-8.4	-7.5	-8	-7	-8
843-55-0	-8.8	-7.6	-8.3	-6.7	-6.5	-8.2	-6.5
92-88-6	-7.5	-7.5	-7.2	-6.8	-7.3	-6.9	-7.3

## Sheet: Table S8
Supplementary Table S8. The docking scores for PFAS Pesticides studied are shown for all receptors in this study
CASRN	CAR	AR	PXR	PPARa	PPARy	PPARd	ROR
114402	-8.8	-7.5	-8.5	-8	-8.9	-8.9	-9.2
128825	-9.6	-5.5	-10	-10.3	-10.1	-10.9	-9.5
112802	-8.1	-7.2	-7.6	-5.7	-7.4	-5.8	-6.2
129093	-8.1	-7.8	-7.4	-6.4	-6.9	-7.6	-7.4
555550	-9.1	-5.9	-9.4	-8.2	-10.1	-8.7	-7.4
138831	-7.1	-5.9	-8.1	-6.1	-7.9	-7.5	-7.2
128994	-8.2	-7.1	-6.3	-5.2	-6	-7	-6.2
113101	-8	-8	-6.9	-6	-7.1	-7	-6.8
129121	-7.7	-7.7	-8.2	-7.1	-7.3	-8	-8.4
122809	-7.7	-7.8	-8.7	-8.3	-8.3	-8.9	-9
121903	-8.1	-8.1	-8.7	-7.9	-8.4	-8.2	-8
112900	-9.3	-8	-9.5	-9.6	-10	-9.9	-9.2
125701	-8	-9.1	-8.5	-6.8	-8.4	-7.6	-7.1
128975	-8.8	-5.5	-8.6	-7.9	-8.5	-9.2	-9.3
109302	-8.7	#N/A	-10.4	-9.7	-10.3	-10.6	-10
123802	#N/A	-7.1	#N/A	#N/A	#N/A	#N/A	#N/A
128807	-10	-6.4	-9.7	-9	-9.3	-10.2	-7.8
118202	-7.1	-7.1	#N/A	-9.6	-8.9	-9.8	-9.6
118401	-7.1	-8.2	-10.4	-9.6	-10.2	-12.3	-8.9
128888	-8.1	-7	-9.1	-9.1	-9	-9.2	-8.7
128897	#N/A	-8.8	-9.9	-8	-9.9	-10	-6.5
105801	-8.4	-7.6	-8.3	-7.8	-8.3	-8.2	-8
124002	-7.4	-6.6	-10.7	-9.5	-10.3	-10.5	-10.4
118204	-7.8	-9.3	-10.8	-9.6	-9.4	-10.4	-10.8
128111	-8	-9	-10.7	-9.2	-10.8	-11.6	-10.5
111601	-8.2	-6.1	-8.3	-7.9	-8.5	-8.6	-8.6
119031	-8.1	-7.3	-9.2	-7.7	-9	-7.7	-9.1
129200	-9.4	-7.1	-8.3	-8.3	-7.7	-8.5	-7.4
110201	-7.3	-5.9	-6.6	-5.9	-6.6	-6.6	-6.2
129031	-8.1	-9.5	-9.6	-8.4	-10	-8.9	-9.2
295149	-8.9	-8.5	-9.4	-8.5	-8.7	-9.3	-9.2
555555	-9.2	-6.2	-9.7	-8.2	-10.3	-9.9	-8.5
118203	-6.6	-8.8	-10.6	-8.4	-9	-10.4	-8.9
128912	-9.2	-8	-9	-7.9	-9	-9.5	-9.9
120603	-8.1	-8.1	-8.1	-7.1	-7.9	-7.4	-7.8
119093	-8.9	-8.2	-8	-7.2	-8.7	-7.9	-8.1
129112	-9.2	-7.3	-9.8	-9.2	-9.1	-8.8	-9.4
128879	-8.7	-6.8	-7	-7.6	-7.3	-7.2	-7.6
129002	-6.8	#N/A	-9.6	-8.9	-9.8	-8.8	-9

## Sheet: Table S9
Supplementary Table S9. The relationship of binding affinity to carbon chain length for all studied NRs.
Carbon Chain Length	AR	CAR	PPARδ	PXR	PPARα	PPARy	RORγt
1	-6.45413	-6.51637	-6.2546	-6.63576	-6.2235	-6.35321	-6.44066
2	-6.79245	-6.79352	-6.57205	-6.92343	-6.54247	-6.68869	-6.69073
3	-7.52349	-7.69453	-7.37614	-7.51934	-7.25077	-7.47808	-7.50694
4	-7.96735	-8.16241	-7.6786	-7.81339	-7.59175	-7.70098	-7.88328
5	-8.13275	-8.40222	-7.64603	-7.87029	-7.59928	-7.57744	-8.12406
6	-8.53783	-9.10665	-8.55404	-8.61654	-8.50254	-8.41794	-8.79427
7	-8.74254	-9.43386	-8.88141	-8.80831	-8.71492	-8.69222	-9.25967
8	-8.87247	-9.67453	-9.38123	-9.08613	-8.92021	-8.97483	-9.76116
9	-9.19405	-9.96597	-9.62459	-9.00703	-8.96757	-9.29667	-10.0292
10	-9.2281	-10.001	-9.82462	-9.31387	-9.2	-9.40864	-10.2018
11	-9.30194	-10.1523	-10.068	-9.34175	-9.3466	-9.72727	-10.3835
12	-8.97178	-10.0295	-10.3112	-9.80099	-9.66108	-9.61482	-10.601
13	-9.34727	-10.8328	-10.8382	-10.2691	-10.18	-9.88684	-10.8855
14	-8.6681	-10.279	-10.8793	-9.99914	-10.1466	-9.92131	-10.9147
15	-8.88571	-11.1318	-11.5095	-10.219	-10.719	-10.2769	-11.3048
16	-7.99231	-9.7617	-11.1618	-10.0714	-10.2476	-9.88	-11.069
17	-8	-10.8875	-11.6875	-10.375	-10.8	-10.2375	-11.6875
18	-7.23684	-9.14167	-11.4333	-9.89474	-10.0263	-10.4	-10.9316
19	-8.75	-9.05	-11.75	-10.25	-10.6	-10.5	-11.7
20	-8.05	-8.5	-12.0333	-10.5667	-10.2833	-10.7167	-11.3667
21	-8.4	-7.4	-12	-10.6	-10.7	-10.6	-11.4
22	-7.7	-8.25	-12.35	-10.65	-10.5	-11.1	-11.65
24	-7.1	-8.7	-12.15	-10.6	-10.95	-10	-11.4
26	-6.2	-8.4	-11.9	-10.8	-10.6	-9.5	-11.2

## Sheet:  Table S10
Supplementary Table S10. Docking Scores of Ligands Bound to the Active Site of all studied receptors. *Denotes estimated IC50 values from experimental data. Table 2. Docking Scores of Ligands Bound to the Active Site of Pregnane X Receptor. *Denotes an estimated IC50 value from experimental studies.*
Ligand Name	Ligand Class	IC50	Experimental ΔG (kcal/mol)	Predicted ΔG (kcal/mol)	Receptor
PK11195	Inverse Agonist	0.8 μM	-8.3	-10.3	CAR
Androstenol	Inverse Agonist	250 nM	-9	-10.7	CAR
TO901317	Inverse Agonist	2.2 μM	-7.71	-10.1	CAR
clotrimazole	Agonist	700 nM	-8.4	-7.6	CAR
CINPA1	Agonist	70 nM	-9.75	-8	CAR
CITCO	Agonist	49 nm	-9.96	-8.8	CAR
SJB7	Agonist	340 nM	-10.1	-8.8	PXR
Hyperforin	Agonist	23 nM	-7.5	-10.4	PXR
Zearalenone	Agonist	1.5 μM*	-8.2	-7.9	PXR
Forskolin	Agonist	400 nM*	-7.1	-8.7	PXR
Rosiglitazone (BRL-49653) maleate (3DZY)	Agonist	42 nM	-10.0576	-8.5	PPARγ
Saroglitazar (7e0a)	Agonist	3 nM	-11.6203	-8.2	PPARγ
VSP-51 (5TWO)	Agonist	22.45 nM	-10.4835	-10.1	PPARγ
GNF-0242 (T6811704)	Agonist	4 nM	-11.4499	-8.7	PPARδ
GNF-8065 (T6757286)	Agonist	6 nM	-11.2098	-8.7	PPARδ
GNF-8501 (T5630172)	Agonist	6 nM	-11.2098	-9.6	PPARδ
GNF-8560 (T5435825)	Agonist	11 nM	-10.8509	-9.9	PPARδ
GNF-9820 (T5307117)	Agonist	12 nM	-10.7994	-10.4	PPARδ
GNF-5891 (T6068856)	Agonist	13 nM	-10.752	-10.1	PPARδ
GNF-9448 (T5934377)	Agonist	883 nM	-8.2542	-9.7	PPARδ
BMS-687453	synth. agonist	260 nM	-8.98	-9.3	PPARα
AZ-242/ tesaglitazar	agonist	1 μM	-8.18	-8.8	PPARα
BMS-298585	agonist	420 nM	-8.69	-10.5	PPARα
BMS-711939	synth. agonist	97nM	-9.56	-9.6	PPARα
DHT	Agonist	2.23 nM	-11.3	-11.7	AR
Testosterone	Agonist	15.9 nM	-10.7	-10.6	AR
R1881	Agonist	3.07 nM	-10.1	-11.6	AR
Methyltestosterone	Agonist	16 nM	-10.2	-10.6	AR
Spironolactone	Agonist	685 nM	-6.5	-8.4	AR
Flutamide	Agonist	80 μM	-7.7	-5.6	AR
TO-901317	Inverse agonist	1700nM	-7.87	-10	RORyt
SR1001	Inverse agonist	117 nM	-9.45	-9.9	RORyt
SR1078	Inverse agonist	1000 nM	-8.18	-9.4	RORyt
SR1555	Inverse agonist	1500 nM	-7.94	-9.2	RORyt
SR2211	Inverse agonist	320 nM	-8.86	-10	RORyt
