# Supplementary material for: Impact of Persistent Endocrine-Disrupting Chemicals on Human Nuclear Receptors: Insights from In Silico and Experimental Characterization
Source: Int J Mol Sci. 2025 Mar 21;26(7):2879. doi: 10.3390/ijms26072879 (PMC11988381; doi:10.3390/ijms26072879)
Supplement: Supplementary file 1 [file ijms-26-02879-s001.zip › Supplementary Codes/Supplementary_Code_1.py]

import os
import pandas as pd
from rdkit import Chem
from rdkit.Chem import AllChem

# This code converts a csv file database to individual pdb files.
# In order for this code to work, ensure columns are properly titled 'Name' and 'SMILES' respectively
# This code utilizes rdkit to facilate the operation

csv_file_path = r"input csv file path here"
output_directory = 'input desired output directory here'  

def convert_csv_to_pdb(csv_file, output_dir):
    df = pd.read_csv(csv_file)
    print("Columns in CSV:", df.columns.tolist())
    required_columns = ['Name', 'SMILES']
    for col in required_columns:
        if col not in df.columns:
            raise KeyError(f"The column '{col}' is missing from the CSV file. Available columns are: " + ", ".join(df.columns))
    os.makedirs(output_dir, exist_ok=True)
    for index, row in df.iterrows():
        name = row['Name']
        smiles = row['SMILES']
        try:
            mol = Chem.MolFromSmiles(smiles)
            if mol is None:
                print(f"Failed to convert SMILES to molecule for {name} (SMILES: {smiles})")
                continue
            try:
                AllChem.EmbedMolecule(mol, randomSeed=42)
                AllChem.MMFFOptimizeMolecule(mol)
            except Exception as e:            
                continue
            output_file = os.path.join(output_dir, f"{name}.pdb")
            Chem.MolToPDBFile(mol, output_file)
        except Exception as e:
            print(f"An error occurred with {name} (SMILES: {smiles}): {e}")

convert_csv_to_pdb(csv_file_path, output_directory)
