# Supplementary material for: Impact of Persistent Endocrine-Disrupting Chemicals on Human Nuclear Receptors: Insights from In Silico and Experimental Characterization
Source: Int J Mol Sci. 2025 Mar 21;26(7):2879. doi: 10.3390/ijms26072879 (PMC11988381; doi:10.3390/ijms26072879)
Supplement: Supplementary file 1 [file ijms-26-02879-s001.zip › Supplementary Codes/Supplementary_Code_10.py]

import os

x = (r'Folder Destination Containing Ligands')

for y in os.listdir(x):
    if y.endswith('.pdbqt'):
        startfile = os.path.join(x, y)
        endfile = os.path.splitext(y)[0] + '.txt'
        command = f' vina.exe --ligand {startfile} --config config.txt --log {endfile} '
        os.system(command)
