# Supplementary material for: Impact of Persistent Endocrine-Disrupting Chemicals on Human Nuclear Receptors: Insights from In Silico and Experimental Characterization
Source: Int J Mol Sci. 2025 Mar 21;26(7):2879. doi: 10.3390/ijms26072879 (PMC11988381; doi:10.3390/ijms26072879)
Supplement: Supplementary file 1 [file ijms-26-02879-s001.zip › Supplementary Codes/Supplementary_Code_11.py]

import pandas as pd
from rdkit import Chem

# This section loads the SMILES data from Excel file
excel_file = 'insert pathname here'
sheet_name = 'Chemical_List'

# This section loads the data from Excel 
smiles_data = pd.read_excel(excel_file, sheet_name, engine='openpyxl')

# This section calculates the longest fluorinated carbon chain 
def get_longest_fluorinated_carbon_chain(smiles):
    mol = Chem.MolFromSmiles(str(smiles))
    if mol is None:
        print(f"Invalid SMILES string: {smiles}")
        return 0  # This code defaults to 0 for invalid SMILES 

    max_chain_length = 0  # This code starts at 0 since we are counting the length of chains with fluorines

    # This section iterates over carbon atoms to find the longest chain with fluorines attached
    for atom in mol.GetAtoms():
        if atom.GetSymbol() == 'C':
            visited = set()
            queue = [(atom.GetIdx(), 1)]
            while queue:
                current_atom_idx, current_length = queue.pop(0)
                visited.add(current_atom_idx)

                # This section checks if the carbon has at least one fluorine attached
                current_atom = mol.GetAtomWithIdx(current_atom_idx)
                carbon_with_fluorine = any(neighbor.GetSymbol() == 'F' for neighbor in current_atom.GetNeighbors())

                if carbon_with_fluorine:
                    max_chain_length = max(max_chain_length, current_length)
                    for neighbor in current_atom.GetNeighbors():
                        neighbor_idx = neighbor.GetIdx()
                        if neighbor_idx not in visited and neighbor.GetSymbol() == 'C':
                            neighbor_with_fluorine = any(n.GetSymbol() == 'F' for n in neighbor.GetNeighbors())
                            if neighbor_with_fluorine:
                                queue.append((neighbor_idx, current_length + 1))

    return max_chain_length

# This section calculates the carbon chain length for each SMILES string
smiles_data['carbonchain_length'] = smiles_data['smiles'].apply(get_longest_fluorinated_carbon_chain)

smiles_data.to_csv('carbonchainlengthnew.csv', index=False)
