# Supplementary material for: Impact of Persistent Endocrine-Disrupting Chemicals on Human Nuclear Receptors: Insights from In Silico and Experimental Characterization
Source: Int J Mol Sci. 2025 Mar 21;26(7):2879. doi: 10.3390/ijms26072879 (PMC11988381; doi:10.3390/ijms26072879)
Supplement: Supplementary file 1 [file ijms-26-02879-s001.zip › Supplementary Codes/Supplementary_Code_2.py]

import os
import subprocess

input_directory = r'input file directory'
output_directory = r'output file directory'

if not os.path.exists(input_directory):
    print("Input directory does not exist.")
    exit()


os.makedirs(output_directory, exist_ok=True)

for file_name in os.listdir(input_directory):
    if file_name.endswith('.pdb'):
        input_file = os.path.join(input_directory, file_name)
        output_file = os.path.splitext(file_name)[0] + '.pdbqt'

        # This code constructs the command for obminimize.
        command = ['obminimize', '-o', 'pdbqt', '-sd', '-ff', 'GAFF', '-h', input_file, '>', output_file]

        try:
            # This section executes the command.
            subprocess.run(command, shell=True, check=True)
            print(f"Converted {input_file} to {output_file}")
        except subprocess.CalledProcessError as e:
            print(f"Error converting {input_file}: {e}")
