# Supplementary material for: Impact of Persistent Endocrine-Disrupting Chemicals on Human Nuclear Receptors: Insights from In Silico and Experimental Characterization
Source: Int J Mol Sci. 2025 Mar 21;26(7):2879. doi: 10.3390/ijms26072879 (PMC11988381; doi:10.3390/ijms26072879)
Supplement: Supplementary file 1 [file ijms-26-02879-s001.zip › Supplementary Codes/Supplementary_Code_3.py]

import pandas as pd
from rdkit import Chem
from rdkit.Chem import Descriptors

input_file = 'Excel input file here '
output_file = 'excel out file here'
def calculate_properties(smiles):
    try:
        mol = Chem.MolFromSmiles(smiles)
        if mol is None:
            return None, None
        logp = Descriptors.MolLogP(mol)
        psa = Descriptors.TPSA(mol)
        return logp, psa
    except:
        return None, None

  
df = pd.read_excel(input_file)


if 'SMILES' not in df.columns:
    raise ValueError("The input Excel file must contain a 'SMILES' column.")

logp_values = []
psa_values = []

for smiles in df['SMILES']:
    if pd.isna(smiles):  
        logp_values.append(None)
        psa_values.append(None)
    else:
        logp, psa = calculate_properties(smiles)
        logp_values.append(logp)
        psa_values.append(psa)
df['LogP'] = logp_values
df['PSA'] = psa_values

df.to_excel(output_file, index=False)
