# Supplementary material for: Impact of Persistent Endocrine-Disrupting Chemicals on Human Nuclear Receptors: Insights from In Silico and Experimental Characterization
Source: Int J Mol Sci. 2025 Mar 21;26(7):2879. doi: 10.3390/ijms26072879 (PMC11988381; doi:10.3390/ijms26072879)
Supplement: Supplementary file 1 [file ijms-26-02879-s001.zip › Supplementary Codes/Supplementary_Code_4.py]

import pandas as pd
from rdkit import Chem

input_file = 'smiles_input.xlsx'
output_file = 'smiles_with_functional_groups.xlsx'
smiles_column = 'SMILES'
result_column = 'Functional Groups'

# This section defines the common functional groups as SMARTS patterns
functional_groups_smarts = {
    'Alcohol': '[OX2H]',
    'Aldehyde': '[CX3H1](=O)[#6]',
    'Ketone': '[CX3](=O)[#6]',
    'Carboxylic Acid': '[CX3](=O)[OX2H1]',
    'Amine': '[NX3;H2,H1;!$(NC=O)]',
    'Ether': '[OD2]([#6])[#6]',
    'Ester': '[CX3](=O)[OX2][#6]',
    'Amide': '[NX3][CX3](=[OX1])[#6]',
    'Alkene': 'C=C',
    'Alkyne': 'C#C',
    'Thiol': '[SX2H]',
    'Sulfoxide': '[#16X3](=[OX1])[#6]',
    'Sulfone': '[#16X4](=[OX1])(=[OX1])[#6]',
    'Nitrile': '[NX1]#[CX2]',
    'Nitro': '[NX3](=[OX1])(=O)[#6]',
    'Phenyl': 'c1ccccc1',
    'Halide': '[F,Cl,Br,I]',
    'Anhydride': '[CX3](=O)O[CX3](=O)',
    'Isocyanate': '[NX2]=C=O',
    'Urea': '[NX3][CX3](=O)[NX3]',
    'Carbamate': '[NX3][CX3](=O)[OX2][#6]',
    'Sulfide': '[#16X2]',
    'Disulfide': '[#16X2]-[#16X2]',
    'Sulfonamide': '[#16X4](=[OX1])(=[OX1])[NX3]',
    'Sulfonate Ester': '[#16X4](=[OX1])(=[OX1])O[#6]',
    'Sulfinate Ester': '[#16X3](=[OX1])O[#6]',
    'Thioketone': '[CX3](=[SX1])[#6]',
    'Thiocarboxylic Acid': '[CX3](=[SX1])[OX2H1]',
    'Sulfonic Acid': '[#16X4](=[OX1])(=[OX1])[OX2H]',
}

def identify_functional_groups(smiles):
    if not isinstance(smiles, str):
        return "Invalid SMILES"
    
    mol = Chem.MolFromSmiles(smiles)
    if not mol:
        return "Invalid SMILES"
    
    identified_groups = []
    for group_name, smarts in functional_groups_smarts.items():
        pattern = Chem.MolFromSmarts(smarts)
        if mol.HasSubstructMatch(pattern):
            identified_groups.append(group_name)
    
    if not identified_groups:
        return "No functional groups identified"
    
    return ', '.join(identified_groups)

def process_excel(input_file, output_file, smiles_column, result_column):
    df = pd.read_excel(input_file)

    df[result_column] = df[smiles_column].apply(identify_functional_groups)

    df.to_excel(output_file, index=False)

process_excel(input_file, output_file, smiles_column, result_column)
