# Supplementary material for: Impact of Persistent Endocrine-Disrupting Chemicals on Human Nuclear Receptors: Insights from In Silico and Experimental Characterization
Source: Int J Mol Sci. 2025 Mar 21;26(7):2879. doi: 10.3390/ijms26072879 (PMC11988381; doi:10.3390/ijms26072879)
Supplement: Supplementary file 1 [file ijms-26-02879-s001.zip › Supplementary Codes/Supplementary_Code_5.py]

import json
import urllib.request
import time
import warnings

warnings.filterwarnings("ignore", message="NotOpenSSLWarning")
# This section is a function to convert CAS Number to SMILES.
def CAS_to_smiles(CASNum, max_retries=3, backoff_factor=2):
    base_url = "https://pubchem.ncbi.nlm.nih.gov/rest/pug/compound/name/"

    def fetch_smiles(url):
        for retry in range(max_retries):
            try:
                with urllib.request.urlopen(url) as response:
                    data = json.loads(response.read().decode())
                if 'PropertyTable' in data:
                    smiles = data['PropertyTable']['Properties'][0]['CanonicalSMILES']
                    return smiles
                else:
                    return None
            except urllib.error.HTTPError as e:
                if e.code == 503 and retry < max_retries - 1:
                    delay = backoff_factor ** retry
                    print(f"HTTP Error 503 encountered. Retrying in {delay} seconds...")
                    time.sleep(delay)
                    continue
                elif e.code == 404:
                    return None
                else:
                    raise

    url = f"{base_url}{CASNum}/property/CanonicalSMILES/JSON"
    smiles = fetch_smiles(url)
    if smiles:
        return smiles

    # This section tries to remove any leading zeroes
    parts = CASNum.split('-')
    if len(parts) == 3 and parts[2].startswith('0'):
        parts[2] = parts[2].lstrip('0')
        modified_CASNum = '-'.join(parts)
        url = f"{base_url}{modified_CASNum}/property/CanonicalSMILES/JSON"
        smiles = fetch_smiles(url)
        if smiles:
            return smiles

    return None


# This section reads CAS # from user-inputted text file.
with open('insert pathname here', 'r') as f:
    cas_numbers = f.read().splitlines()

# This section is a converts each CAS number to SMILES.
smiles_list = []
for cas_num in cas_numbers:
    smiles = CAS_to_smiles(cas_num)
    if smiles:
        smiles_list.append(smiles)
    else:
        smiles_list.append("N/A")
        print(f"Failed to convert CAS number {cas_num} to SMILES. Added 'N/A'.")

# This section writes smiles to output text file.
with open('BPA_smiles_output.txt', 'w') as f:
    for smiles in smiles_list:
        f.write(smiles + '\n')

print("Conversion complete. SMILES have been written to BPA_smiles_output.txt.")
