# Supplementary material for: Impact of Persistent Endocrine-Disrupting Chemicals on Human Nuclear Receptors: Insights from In Silico and Experimental Characterization
Source: Int J Mol Sci. 2025 Mar 21;26(7):2879. doi: 10.3390/ijms26072879 (PMC11988381; doi:10.3390/ijms26072879)
Supplement: Supplementary file 1 [file ijms-26-02879-s001.zip › Supplementary Codes/Supplementary_Code_6.py]

import json
import urllib.request
import time
import warnings

warnings.filterwarnings("ignore", message="NotOpenSSLWarning")

# This section is a function to convert InChIKey to molecular weight
def inchikey_to_molecular_weight(inchikey, max_retries=3, backoff_factor=2):
    base_url = "https://pubchem.ncbi.nlm.nih.gov/rest/pug/compound/inchikey/"
    url = base_url + inchikey + "/property/MolecularWeight/JSON"
    for retry in range(max_retries):
        try:
            with urllib.request.urlopen(url) as response:
                data = json.loads(response.read().decode())
            if 'PropertyTable' in data:
                molecular_weight = data['PropertyTable']['Properties'][0]['MolecularWeight']
                return molecular_weight
            else:
                return None
        except urllib.error.HTTPError as e:
            if e.code == 503 and retry < max_retries - 1:
                delay = backoff_factor ** retry
                print(f"HTTP Error 503 encountered. Retrying in {delay} seconds...")
                time.sleep(delay)
                continue
            else:
                raise

# This section reads the InChIKeys from input file
with open('insert pathname here', 'r') as f:
    inchikeys = f.read().splitlines()

# This section converts each InChIKey to molecular weight
molecular_weights = []
for inchikey in inchikeys:
    weight = inchikey_to_molecular_weight(inchikey)
    if weight:
        molecular_weights.append((inchikey, weight))

# This section writes the molecular weights to output file
with open('molecular_weights_output.txt', 'w') as f:
    for inchikey, weight in molecular_weights:
        f.write(f"{inchikey}\t{weight}\n")
