# Supplementary material for: Impact of Persistent Endocrine-Disrupting Chemicals on Human Nuclear Receptors: Insights from In Silico and Experimental Characterization
Source: Int J Mol Sci. 2025 Mar 21;26(7):2879. doi: 10.3390/ijms26072879 (PMC11988381; doi:10.3390/ijms26072879)
Supplement: Supplementary file 1 [file ijms-26-02879-s001.zip › Supplementary Codes/Supplementary_Code_7.py]

import os
import shutil

# This function asks the user to input the output file names from Vina to be downloaded to a separate folder for further analysis.
def get_filenames_from_input():
    print("What are the .pdbqt files you want to download? Input them in .txt format line by line (type 'done' to finish):")
    filenames = []
    while True:
        line = input()
        if line.strip().lower() == 'done':
            break
        filenames.append(line.strip())
    return [filename.replace('.txt', '_out.pdbqt') for filename in filenames]


# This function copies the output files requested by the user to the separate folder.
def copy_files(file_list, source_folder, destination_folder):
    if not os.path.exists(destination_folder):
        os.makedirs(destination_folder)

    for file_name in file_list:
        source_path = os.path.join(source_folder, file_name)
        if os.path.exists(source_path):
            shutil.copy(source_path, destination_folder)
            print(f"Copied: {file_name}")
        else:
            print(f"File not found: {file_name}")


# This main function enables the user to input the source folder where the original Vina output files are located, and the location where the copied text files should be extracted to.
def main():
    source_folder = r"insert pathname here"
    destination_folder = r"insert pathname here"

    file_list = get_filenames_from_input()
    copy_files(file_list, source_folder, destination_folder)


if __name__ == "__main__":
    main()
